# Supplementary material for: Bacillus SEVA siblings: A Golden Gate-based toolbox to create personalized integrative vectors for Bacillus subtilis
Source: Sci Rep. 2017 Oct 26;7:14134. doi: 10.1038/s41598-017-14329-5 (PMC5658365; doi:10.1038/s41598-017-14329-5)
Supplement: Supplementary file 2 — Supplementary Information [file 41598_2017_14329_MOESM2_ESM.zip]

Archive with 27 entries (26 files):
- Radeck2017-Suppl-3/
- Radeck2017-Suppl-3/pBSc241.gbk
- Radeck2017-Suppl-3/pBSc241B.gbk
- Radeck2017-Suppl-3/pBsc241C.gbk
- Radeck2017-Suppl-3/pBSc241M.gbk
- Radeck2017-Suppl-3/pBSc241S.gbk
- Radeck2017-Suppl-3/pBSc241T.gbk
- Radeck2017-Suppl-3/pBSc241Z.gbk
- Radeck2017-Suppl-3/pBSc243.gbk
- Radeck2017-Suppl-3/pBSc243B.gbk
- Radeck2017-Suppl-3/pBSc243C.gbk
- Radeck2017-Suppl-3/pBSc243M.gbk
- Radeck2017-Suppl-3/pBSc243S.gbk
- Radeck2017-Suppl-3/pBSc243T.gbk
- Radeck2017-Suppl-3/pBSc243Z.gbk
- Radeck2017-Suppl-3/pBSc291.gbk
- Radeck2017-Suppl-3/pBSc291K.gbk
- Radeck2017-Suppl-3/pBSc293.gbk
- Radeck2017-Suppl-3/pBSc293K.gbk
- Radeck2017-Suppl-3/pBSc391.gbk
- Radeck2017-Suppl-3/pBSc391K.gbk
- Radeck2017-Suppl-3/pBSc393.gbk
- Radeck2017-Suppl-3/pBSc393K.gbk
- Radeck2017-Suppl-3/pBSd141R.gbk
- Radeck2017-Suppl-3/pBSd191R.gbk
- Radeck2017-Suppl-3/pSEVA243X.gbk
- Radeck2017-Suppl-3/pSEVA243Y.gbk
