# Supplementary material for: Bacillus SEVA siblings: A Golden Gate-based toolbox to create personalized integrative vectors for Bacillus subtilis
Source: Sci Rep. 2017 Oct 26;7:14134. doi: 10.1038/s41598-017-14329-5 (PMC5658365; doi:10.1038/s41598-017-14329-5)
Supplement: Supplementary file 2 — Supplementary Information [file 41598_2017_14329_MOESM2_ESM.zip › Radeck2017-Suppl-3/pBSc241M.gbk]

LOCUS       pBSc241M      4952 bp    DNA     circular SYN 01-APR-2017
DEFINITION  Cloning vector pBSc241M, complete sequence.
SOURCE      Cloning vector pBSc241M (unknown)
  ORGANISM  other sequences; artificial sequences; vectors.
REFERENCE   1  (bases 1 to 4952)
  AUTHORS   Radeck, J., Meyer, D., Lautenschlager, N., and Mascher, T.
  TITLE     Bacillus SEVA siblings: A Golden Gate-based toolbox to create personalized 
            integrative vectors for Bacillus subtilis
  JOURNAL   Unpublished
REFERENCE   2  (bases 1 to 4952)
  AUTHORS   Radeck, J., Meyer, D., Lautenschlager, N., and Mascher, T.
  TITLE     Direct Submission
  JOURNAL   Submitted (06-APR-2017) General Microbiology, Institute of Microbiology, 
            Technische Universit�t Dresden, Dresden, Germany
COMMENT     ##Assembly-Data-START
            ##Assembly Method       :: CLC Main Workbench v.7.8.1
            Sequencing Technology :: Sanger dideoxy sequencing
            ##Assembly-Data-END##
FEATURES             Location/Qualifiers
     misc_feature    join(4952,1..150)
                     /feature_type="Misc."
                     /label="MCS default"
     primer_bind     9..32
                     /note="F24"
     primer_bind     complement(121..144)
                     /note="R24"
     primer_bind     139..157
                     /label="TM4154"
     terminator      151..253
                     /note="T0"
     primer_bind     complement(209..225)
                     /label="TM3681"
     primer_bind     209..225
                     /label="TM3682"
     misc_feature    complement(276..319)
                     /feature_type="Insertion"
                     /origin="E-site (gaga) (44bp linear)Fragment:
                     fullsequenceOrientation: originalPlus strand 5':
                     nochangePlus strand 3':   no changeMinus strand 5':
                     nochangeMinus strand 3':  no change"
                     /label="MIIs E1 (gaga)"
     primer_bind     complement(396..420)
                     /label="TM3784"
     CDS             428..1243
                     /gene="neo"
                     /codon_start=1
                     /transl_table=11
                     /product="neomycin phosphotransferase"
                     /protein_id="AFV59848.1"
                     /db_xref="GI:410073780"
                     /translation="MSHIQRETSCSRPRLNSNMDADLYGYKWARDNVGQSGATIYRLY
                     GKPDAPELFLKHGKGSVANDVTDEMVRLNWLTEFMPLPTIKHFIRTPDDAWLLTTAIP
                     GKTAFQVLEEYPDSGENIVDALAVFLRRLHSIPVCNCPFNSDRVFRLAQAQSRMNNGL
                     VDASDFDDERNGWPVEQVWKEMHKLLPFSPDSVVTHGDFSLDNLIFDEGKLIGCIDVG
                     RVGIADRYQDLAILWNCLGEFSPSLQKRLFQKYGIDNPDMNKLQFHLMLDEFF"
     gene            428..1243
                     /gene="neo"
     misc_feature    503..1240
                     /gene="neo"
                     /note="Aminoglycoside 3'-phosphotransferase (APH). The
                     APH subfamily is part of a larger superfamily that
                     includes the catalytic domains of other kinases, such as
                     the typical serine/threonine/tyrosine protein kinases
                     (PKs), RIO kinases, actin-fragmin...; Region: APH;
                     cd05150"
                     /db_xref="CDD:240171"
     misc_feature    join(518..520,524..535,545..547,584..586,590..592,671..673,719..730,740..742,917..928,1019..1021,1031..1036,1040..1042,1070..1075,1127..1132,1139..1141,1229..1234,1238..1240)
                     /gene="neo"
                     /note="active site"
                     /db_xref="CDD:240171"
     misc_feature    join(518..520,530..535,545..547,584..586,590..592,719..730,740..742,1031..1036,1040..1042,1070..1075)
                     /gene="neo"
                     /note="ATP binding site [chemical binding]; other site"
                     /db_xref="CDD:240171"
     misc_feature    join(920..928,1019..1021,1127..1132,1139..1141,1229..1234,1238..1240)
                     /gene="neo"
                     /note="antibiotic binding site [chemical binding]; other
                     site"
                     /db_xref="CDD:240171"
     misc_feature    1285..1520
                     /note="oriT"
     primer_bind     1291..1308
                     /label="TM3684"
     primer_bind     complement(1498..1515)
                     /label="TM3683"
     CDS             complement(2254..3096)
                     /gene="rep"
                     /codon_start=1
                     /transl_table=11
                     /product="replication protein"
                     /protein_id="AFV59849.1"
                     /db_xref="GI:410073781"
                     /translation="MSNVASPPMVYKSNALVEAAYRLSVQEQRIVLACISQVKRSEPV
                     TDEVMYSVTAEDIATMAGVPIESSYNQLKEAALRLKRREVRLTQEPNGKGKRPSVMIT
                     GWVQTIIYREGEGRVELRFTKDMLPYLTELTKQFTKYALADVAKMDSTHAIRLYELLM
                     QWDSIGQREIEIDQLRKWFQLEGRYPSIKDFKLRVLDPAVTQINEHSPLQVEWAQRKT
                     GRKVTHLLFSFGPKKPAKAVGKAPAKRKAGKISDAEIAKQARPGETWEAARARLTQMP
                     LDLA"
     gene            complement(2254..3096)
                     /gene="rep"
     misc_feature    complement(2410..3069)
                     /gene="rep"
                     /note="Initiator Replication protein; Region: Rep_3;
                     pfam01051"
                     /db_xref="CDD:250324"
     primer_bind     3303..3323
                     /label="TM3782"
     misc_feature    3504..3553
                     /feature_type="Insertion"
                     /origin="C-site (gcga) (58bp linear)Fragment:
                     fullsequenceOrientation: originalPlus strand 5':
                     nochangePlus strand 3':   no changeMinus strand 5':
                     nochangeMinus strand 3':  no change"
                     /label="MIIs C2 (gcga)"
     CDS             complement(3647..4381)
                     /label="ermC 23S
                     rRNA(adenine(2058)-N(6))-methyltransferase"
     gene            complement(3647..4381)
                     /label="ermC 23S
                     rRNA(adenine(2058)-N(6))-methyltransferase
                     Staphylococcusaureus"
     RBS             complement(4388..4395)
     promoter        complement(4519..4568)
     -10_signal      complement(4529..4537)
                     /label="-10"
     Site            complement(4538..4545)
                     /site_type="restriction site"
                     /label="was SacI"
     -35_signal      complement(4554..4559)
                     /label="-35?"
     terminator      4847..4951
                     /note="T1"
     primer_bind     4850..4867
                     /label="TM3680"
     primer_bind     complement(4850..4867)
                     /label="TM3685"
ORIGIN
        1 TTAATTAAAG CGGATAACAA TTTCACACAG GAGGCCGCCT AGGCCGCGGC CGCGCGAATT
       61 CGAGCTCGGT ACCCGGGGAT CCTCTAGAGT CGACCTGCAG GCATGCAAGC TTGCGGCCGC
      121 GTCGTGACTG GGAAAACCCT GGCGACTAGT CTTGGACTCC TGTTGATAGA TCCAGTAATG
      181 ACCTCAGAAC TCCATCTGGA TTTGTTCAGA ACGCTCGGTT GCCGCCGGGC GTTTTTTATT
      241 GGTGAGAATC CAGGGGTCCC CAATAATTAC GATTTGAGAT GAGACCTTGC AGGTGAGATG
      301 AGACGGTCTT CAACATCGCA GTAAATTTGT GTCTCAAAAT CTCTGATGTT ACATTGCACA
      361 AGATAAAAAT ATATCATCAT GAACAATAAA ACTGTCTGCT TACATAAACA GTAATACAAG
      421 GGGTGTTATG AGCCATATTC AGCGTGAAAC GAGCTGTAGC CGTCCGCGTC TGAACAGCAA
      481 CATGGATGCG GATCTGTATG GCTATAAATG GGCGCGTGAT AACGTGGGTC AGAGCGGCGC
      541 GACCATTTAT CGTCTGTATG GCAAACCGGA TGCGCCGGAA CTGTTTCTGA AACATGGCAA
      601 AGGCAGCGTG GCGAACGATG TGACCGATGA AATGGTGCGT CTGAACTGGC TGACCGAATT
      661 TATGCCGCTG CCGACCATTA AACATTTTAT TCGCACCCCG GATGATGCGT GGCTGCTGAC
      721 CACCGCGATT CCGGGCAAAA CCGCGTTTCA GGTGCTGGAA GAATATCCGG ATAGCGGCGA
      781 AAACATTGTG GATGCGCTGG CCGTGTTTCT GCGTCGTCTG CATAGCATTC CGGTGTGCAA
      841 CTGCCCGTTT AACAGCGATC GTGTGTTTCG TCTGGCCCAG GCGCAGAGCC GTATGAACAA
      901 CGGCCTGGTG GATGCGAGCG ATTTTGATGA TGAACGTAAC GGCTGGCCGG TGGAACAGGT
      961 GTGGAAAGAA ATGCATAAAC TGCTGCCGTT TAGCCCGGAT AGCGTGGTGA CCCACGGCGA
     1021 TTTTAGCCTG GATAACCTGA TTTTCGATGA AGGCAAACTG ATTGGCTGCA TTGATGTGGG
     1081 CCGTGTGGGC ATTGCGGATC GTTATCAGGA TCTGGCCATT CTGTGGAACT GCCTGGGCGA
     1141 ATTTAGCCCG AGCCTGCAAA AACGTCTGTT TCAGAAATAT GGCATTGATA ATCCGGATAT
     1201 GAACAAACTG CAATTTCATC TGATGCTGGA TGAATTTTTC TAATAATTAA TTGGACCGCG
     1261 GTCCGCGCGT TGTCCTTTTC CGCTGCATAA CCCTGCTTCG GGGTCATTAT AGCGATTTTT
     1321 TCGGTATATC CATCCTTTTT CGCACGATAT ACAGGATTTT GCCAAAGGGT TCGTGTAGAC
     1381 TTTCCTTGGT GTATCCAACG GCGTCAGCCG GGCAGGATAG GTGAAGTAGG CCCACCCGCG
     1441 AGCGGGTGTT CCTTCTTCAC TGTCCCTTAT TCGCACCTGG CGGTGCTCAA CGGGAATCCT
     1501 GCTCTGCGAG GCTGGCCGTA GGCCGGCCGA TAATCTCATG ACCAAAATCC CTTAACGTGA
     1561 GTTTTCGTTC CACTGAGCGT CAGACCCCGT AGAAAAGATC AAAGGATCTT CTTGAGATCC
     1621 TTTTTTTCTG CGCGTAATCT GCTGCTTGCA AACAAAAAAA CCACCGCTAC CAGCGGTGGT
     1681 TTGTTTGCCG GATCAAGAGC TACCAACTCT TTTTCCGAAG GTAACTGGCT TCAGCAGAGC
     1741 GCAGATACCA AATACTGTTC TTCTAGTGTA GCCGTAGTTA GGCCACCACT TCAAGAACTC
     1801 TGTAGCACCG CCTACATACC TCGCTCTGCT AATCCTGTTA CCAGTGGCTG CTGCCAGTGG
     1861 CGATAAGTCG TGTCTTACCG GGTTGGACTC AAGACGATAG TTACCGGATA AGGCGCAGCG
     1921 GTCGGGCTGA ACGGGGGGTT CGTGCACACA GCCCAGCTTG GAGCGAACGA CCTACACCGA
     1981 ACTGAGATAC CTACAGCGTG AGCTATGAGA AAGCGCCACG CTTCCCGAAG GGAGAAAGGC
     2041 GGACAGGCAT CCGGTAAGCG GCAGGGTCGG AACAGGAGAG CGCACGAGGG AGCTTCCAGG
     2101 GGGAAACGCC TGGTATCTTT ATAGTCCTGT CGGGTTTCGC CACCTCTGAC TTGAGCGTCG
     2161 ATTTTTGTGA TGCTCGTCAG GGGGGCGGAG CCTATGGAAA AACGCCAGCA ACGCGGCCGT
     2221 GAAAGGCAGG CCGGTCCGTG GTGGCCACGG CCTCTAGGCC AGATCCAGCG GCATCTGGGT
     2281 TAGTCGAGCG CGGGCCGCTT CCCATGTCTC ACCAGGGCGA GCCTGTTTCG CGATCTCAGC
     2341 ATCTGAAATC TTCCCGGCCT TGCGCTTCGC TGGGGCCTTA CCCACCGCCT TGGCGGGCTT
     2401 CTTCGGTCCA AAACTGAACA ACAGATGTGT GACCTTGCGC CCGGTCTTTC GCTGCGCCCA
     2461 CTCCACCTGT AGCGGGCTGT GCTCGTTGAT CTGCGTCACG GCTGGATCAA GCACTCGCAA
     2521 CTTGAAGTCC TTGATCGAGG GATACCGGCC TTCCAGTTGA AACCACTTTC GCAGCTGGTC
     2581 AATTTCTATT TCGCGCTGGC CGATGCTGTC CCATTGCATG AGCAGCTCGT AAAGCCTGAT
     2641 CGCGTGGGTG CTGTCCATCT TGGCCACGTC AGCCAAGGCG TATTTGGTGA ACTGTTTGGT
     2701 GAGTTCCGTC AGGTACGGCA GCATGTCTTT GGTGAACCTG AGTTCTACAC GGCCCTCACC
     2761 CTCCCGGTAG ATGATTGTTT GCACCCAGCC GGTAATCATC ACACTCGGTC TTTTCCCCTT
     2821 GCCATTGGGC TCTTGGGTTA ACCGGACTTC CCGCCGTTTC AGGCGCAGGG CCGCTTCTTT
     2881 GAGCTGGTTG TAGGAAGATT CGATAGGGAC ACCCGCCATC GTCGCTATGT CCTCCGCCGT
     2941 CACTGAATAC ATCACTTCAT CGGTGACAGG CTCGCTCCTC TTCACCTGGC TAATACAGGC
     3001 CAGAACGATC CGCTGTTCCT GAACACTGAG GCGATACGCG GCCTCGACCA GGGCATTGCT
     3061 TTTGTAAACC ATTGGGGGTG AGGCCACGTT CGACATTCCT TGTGTATAAG GGGACACTGT
     3121 ATCTGCGTCC CACAATACAA CAAATCCGTC CCTTTACAAC AACAAATCCG TCCCTTCTTA
     3181 ACAACAAATC CGTCCCTTAA TGGCAACAAA TCCGTCCCTT TTTAAACTCT ACAGGCCACG
     3241 GATTACGTGG CCTGTAGACG TCCTAAAAGG TTTAAAAGGG AAAAGGAAGA AAAGGGTGGA
     3301 AACGCAAAAA ACGCACCACT ACGTGGCCCC GTTGGGGCCG CATTTGTGCC CCTGAAGGGG
     3361 CGGGGGAGGC GTCTGGGCAA TCCCCGTTTT ACCAGTCCCC TATCGCCGCC TGAGAGGGCG
     3421 CAGGAAGCGA GTAATCAGGG TATCGAGGCG GATTCACCCT TGGCGTCCAA CCAGCGGCAC
     3481 CAGCGGCGCC TGAGAGGGGC GCGTTCACCT GCGATGGCGA AGACTTGCGA GGTCTCAGCG
     3541 ATCGTCTCAG CGAGGCGCGT GCCGACTGCG CAAAAGACAT AATCGATTCA CAAAAAATAG
     3601 GCACACGAAA AACAAGTTAA GGGATGCAGT TTATGCATCC CTTAACTTAC TTATTAAATA
     3661 ATTTATAGCT ATTGAAAAGA GATAAGAATT GTTCAAAGCT AATATTGTTT AAATCGTCAA
     3721 TTCCTGCATG TTTTAAGGAA TTGTTAAATT GATTTTTTGT AAATATTTTC TTGTATTCTT
     3781 TGTTAACCCA TTTCATAACG AAATAATTAT ACTTTTGTTT ATCTTTGTGT GATATTCTTG
     3841 ATTTTTTTCT ACTTAATCTG ATAAGTGAGC TATTCACTTT AGGTTTAGGA TGAAAATATT
     3901 CTCTTGGAAC CATACTTAAT ATAGAAATAT CAACTTCTGC CATTAAAAGT AATGCCAATG
     3961 AGCGTTTTGT ATTTAATAAT CTTTTAGCAA ACCCGTATTC CACGATTAAA TAAATCTCAT
     4021 TAGCTATACT ATCAAAAACA ATTTTGCGTA TTATATCCGT ACTTATGTTA TAAGGTATAT
     4081 TACCATATAT TTTATAGGAT TGGTTTTTAG GAAATTTAAA CTGCAATATA TCCTTGTTTA
     4141 AAACTTGGAA ATTATCGTGA TCAACAAGTT TATTTTCTGT AGTTTTGCAT AATTTATGGT
     4201 CTATTTCAAT GGCAGTTACG AAATTACACC TCTTTACTAA TTCAAGGGTA AAATGGCCTT
     4261 TTCCTGAGCC GATTTCAAAG ATATTATCAT GTTCATTTAA TCTTATATTT GTCATTATTT
     4321 TATCTATATT ATGTTTTGAA GTAATAAAGT TTTGACTGTG TTTTATATTT TTCTCGTTCA
     4381 TTATAACCCT CTTTAATTTG GTTATATGAA TTTTGCTTAT TAACGATTCA TTATAACCAC
     4441 TTATTTTTTG TTTGGTTGAT AATGAACTGT GCTGATTACA AAAATACTAA AAATGCCCAT
     4501 ATTTTTTCCT CCTTATAAAA TTAGTATAAT TATAGCACGA CCTCTGATAA ATATGAACAT
     4561 GATGAGTGAT CGTTAAATTT ATACTGCAAT CGGATGCGAT TATTGAATAA AAGATATGAG
     4621 AGATTTATCT AATTTCTTTT TTCTTGTAAA AAAAGAAAGT TCTTAAAGGT TTTATAGTTT
     4681 TGGTCGTAGA GCACACGGTT TAACGACTTA ATTACGAAGT AAATAAGTCT AGTGTGTTAG
     4741 ACTTTATGAA ATCTATATAC GTTTATATAT ATTTATTATC CGGAGGTGTA GCATGTCTCA
     4801 TTCAATTTTG AGGGTTGCCA GAGTTAAAGG ATCACGCGCC CAGCTGTCTA GGGCGGCGGA
     4861 TTTGTCCTAC TCAGGAGAGC GTTCACCGAC AAACAACAGA TAAAACGAAA GGCCCAGTCT
     4921 TTCGACTGAG CCTTTCGTTT TATTTGATGC CT
//
