# Supplementary material for: Bacillus SEVA siblings: A Golden Gate-based toolbox to create personalized integrative vectors for Bacillus subtilis
Source: Sci Rep. 2017 Oct 26;7:14134. doi: 10.1038/s41598-017-14329-5 (PMC5658365; doi:10.1038/s41598-017-14329-5)
Supplement: Supplementary file 2 — Supplementary Information [file 41598_2017_14329_MOESM2_ESM.zip › Radeck2017-Suppl-3/pBSc243.gbk]

LOCUS       pBSc243      4122 bp    DNA     circular SYN 01-APR-2017
DEFINITION  Cloning vector pBSc243, complete sequence.
SOURCE      Cloning vector pBSc243 (unknown)
  ORGANISM  Cloning vector pBSc243
REFERENCE   1  (bases 1 to 4122)
  AUTHORS   Radeck, J., Meyer, D., Lautenschlager, N., and Mascher, T.
  TITLE     Bacillus SEVA siblings: A Golden Gate-based toolbox to create personalized 
            integrative vectors for Bacillus subtilis
  JOURNAL   Unpublished
REFERENCE   2  (bases 1 to 4122)
  AUTHORS   Radeck, J., Meyer, D., Lautenschlager, N., and Mascher, T.
  TITLE     Direct Submission
  JOURNAL   Submitted (06-APR-2017) General Microbiology, Institute of Microbiology, 
            Technische Universitat Dresden, Dresden, Germany
COMMENT     ##Assembly-Data-START
            ##Assembly Method       :: CLC Main Workbench v.7.8.1
            Sequencing Technology :: Sanger dideoxy sequencing
            ##Assembly-Data-END##
FEATURES             Location/Qualifiers
     primer_bind     131..150
                     /label="TM1581"
     unsure          154..159
                     /label="SmaI-star?"
     primer_bind     204..227
                     /note="F24"
     CDS             235..558
                     /gene="lacZa_18*"
                     /codon_start=1
                     /transl_table=11
                     /product="LacZa"
                     /protein_id="AFV59847.1"
                     /db_xref="GI:410073779"
                     /translation="MTMITNSSSVPGDPLESTCRHASLALAVVLQRRDWENPGVTQLN
                     RLAAHPPFASWRNSEEARTDRPSQQLRSLNGEWRLMRYFLLTHLCGISHRIWCTLSTI
                     CSDAA"
     misc_feature    <250..315
                     /gene="lacZa_18"
                     /note="B domain; Region: IgG_binding_B; pfam01378"
                     /db_xref="CDD:144825"
     primer_bind     complement(329..352)
                     /note="R24"
     primer_bind     complement(392..412)
                     /label="TM0010"
     terminator      600..702
                     /note="T0"
     primer_bind     complement(658..674)
                     /label="TM3681"
     primer_bind     658..674
                     /label="TM3682"
     misc_feature    complement(725..768)
                     /feature_type="Insertion"
                     /origin="E-site (gaga) (44bp linear)Fragment:
                     fullsequenceOrientation: originalPlus strand 5':
                     nochangePlus strand 3':   no changeMinus strand 5':
                     nochangeMinus strand 3':  no change"
                     /label="E-site (gaga)"
                     /label="MCS-IIs E1 (gaga)"
     CDS             877..1692
                     /gene="neo"
                     /codon_start=1
                     /transl_table=11
                     /product="neomycin phosphotransferase"
                     /protein_id="AFV59848.1"
                     /db_xref="GI:410073780"
                     /translation="MSHIQRETSCSRPRLNSNMDADLYGYKWARDNVGQSGATIYRLY
                     GKPDAPELFLKHGKGSVANDVTDEMVRLNWLTEFMPLPTIKHFIRTPDDAWLLTTAIP
                     GKTAFQVLEEYPDSGENIVDALAVFLRRLHSIPVCNCPFNSDRVFRLAQAQSRMNNGL
                     VDASDFDDERNGWPVEQVWKEMHKLLPFSPDSVVTHGDFSLDNLIFDEGKLIGCIDVG
                     RVGIADRYQDLAILWNCLGEFSPSLQKRLFQKYGIDNPDMNKLQFHLMLDEFF"
     gene            877..1692
                     /gene="neo"
     misc_feature    952..1689
                     /gene="neo"
                     /note="Aminoglycoside 3'-phosphotransferase (APH). The
                     APH subfamily is part of a larger superfamily that
                     includes the catalytic domains of other kinases, such as
                     the typical serine/threonine/tyrosine protein kinases
                     (PKs), RIO kinases, actin-fragmin...; Region: APH;
                     cd05150"
                     /db_xref="CDD:240171"
     misc_feature    955..1647
                     /gene="neo"
                     /note="Phosphotransferase enzyme family; Region: APH;
                     pfam01636"
                     /db_xref="CDD:250760"
     misc_feature    join(967..969,973..984,994..996,1033..1035,1039..1041,1120..1122,1168..1179,1189..1191,1366..1377,1468..1470,1480..1485,1489..1491,1519..1524,1576..1581,1588..1590,1678..1683,1687..1689)
                     /gene="neo"
                     /note="active site"
                     /db_xref="CDD:240171"
     misc_feature    join(967..969,979..984,994..996,1033..1035,1039..1041,1168..1179,1189..1191,1480..1485,1489..1491,1519..1524)
                     /gene="neo"
                     /note="ATP binding site [chemical binding]; other site"
                     /db_xref="CDD:240171"
     misc_feature    join(1369..1377,1468..1470,1576..1581,1588..1590,1678..1683,1687..1689)
                     /gene="neo"
                     /note="antibiotic binding site [chemical binding]; other
                     site"
                     /db_xref="CDD:240171"
     misc_feature    1734..1969
                     /note="oriT"
     CDS             complement(2703..3545)
                     /gene="rep"
                     /codon_start=1
                     /transl_table=11
                     /product="replication protein"
                     /protein_id="AFV59849.1"
                     /db_xref="GI:410073781"
                     /translation="MSNVASPPMVYKSNALVEAAYRLSVQEQRIVLACISQVKRSEPV
                     TDEVMYSVTAEDIATMAGVPIESSYNQLKEAALRLKRREVRLTQEPNGKGKRPSVMIT
                     GWVQTIIYREGEGRVELRFTKDMLPYLTELTKQFTKYALADVAKMDSTHAIRLYELLM
                     QWDSIGQREIEIDQLRKWFQLEGRYPSIKDFKLRVLDPAVTQINEHSPLQVEWAQRKT
                     GRKVTHLLFSFGPKKPAKAVGKAPAKRKAGKISDAEIAKQARPGETWEAARARLTQMP
                     LDLA"
     gene            complement(2703..3545)
                     /gene="rep"
     misc_feature    complement(2859..3518)
                     /gene="rep"
                     /note="Initiator Replication protein; Region: Rep_3;
                     pfam01051"
                     /db_xref="CDD:250324"
     primer_bind     3752..3772
                     /label="TM3782"
     misc_feature    <3949..3952
                     /label="AscI overh"
     misc_feature    3953..4002
                     /feature_type="Insertion"
                     /origin="C-site (gcga) (58bp linear)Fragment:
                     fullsequenceOrientation: originalPlus strand 5':
                     nochangePlus strand 3':   no changeMinus strand 5':
                     nochangeMinus strand 3':  no change"
                     /label="C-site (gcga)"
                     /label="MCS-IIs C2 (gcga)"
     terminator      4017..4121
                     /note="T1"
     primer_bind     4020..4037
                     /label="TM3680"
     primer_bind     complement(4020..4037)
                     /label="TM3685"
ORIGIN
        1 TTAATTAAGA AGCGGAAGAG CGCCCAATAC GCAAACCGCC TCTCCCCGCG CGTTGGCCGA
       61 TTCATTAATG CAGCTGGCAC GACAGGTTTC CCGACTGGAA AGCGGGCAGT GAGCGCAACG
      121 CAATTAATGT GAGTTAGCTC ACTCATTAGG CACCCCAGGC TTTACACTTT ATGCTTCCGG
      181 CTCGTATGTT GTGTGGAATT GTGAGCGGAT AACAATTTCA CACAGGAAAC AGCTATGACC
      241 ATGATTACGA ATTCGAGCTC GGTACCCGGG GATCCTCTAG AGTCGACCTG CAGGCATGCA
      301 AGCTTGGCAC TGGCCGTCGT TTTACAACGT CGTGACTGGG AAAACCCTGG CGTTACCCAA
      361 CTTAATCGCC TTGCAGCACA TCCCCCTTTC GCCAGCTGGC GTAATAGCGA AGAGGCCCGC
      421 ACCGATCGCC CTTCCTAACA GTTGCGCAGC CTGAATGGCG AATGGCGCCT GATGCGGTAT
      481 TTTCTCCTTA CGCATCTGTG CGGTATTTCA CACCGCATAT GGTGCACTCT CAGTACAATC
      541 TGCTCTGATG CCGCATAGTT AAGCCAGCCC CGACACCCGC CAACACCCGC TGAACTAGTC
      601 TTGGACTCCT GTTGATAGAT CCAGTAATGA CCTCAGAACT CCATCTGGAT TTGTTCAGAA
      661 CGCTCGGTTG CCGCCGGGCG TTTTTTATTG GTGAGAATCC AGGGGTCCCC AATAATTACG
      721 ATTTGAGATG AGACCTTGCA GGTGAGATGA GACGGTCTTC AACATCGCAG TAAATTTGTG
      781 TCTCAAAATC TCTGATGTTA CATTGCACAA GATAAAAATA TATCATCATG AACAATAAAA
      841 CTGTCTGCTT ACATAAACAG TAATACAAGG GGTGTTATGA GCCATATTCA GCGTGAAACG
      901 AGCTGTAGCC GTCCGCGTCT GAACAGCAAC ATGGATGCGG ATCTGTATGG CTATAAATGG
      961 GCGCGTGATA ACGTGGGTCA GAGCGGCGCG ACCATTTATC GTCTGTATGG CAAACCGGAT
     1021 GCGCCGGAAC TGTTTCTGAA ACATGGCAAA GGCAGCGTGG CGAACGATGT GACCGATGAA
     1081 ATGGTGCGTC TGAACTGGCT GACCGAATTT ATGCCGCTGC CGACCATTAA ACATTTTATT
     1141 CGCACCCCGG ATGATGCGTG GCTGCTGACC ACCGCGATTC CGGGCAAAAC CGCGTTTCAG
     1201 GTGCTGGAAG AATATCCGGA TAGCGGCGAA AACATTGTGG ATGCGCTGGC CGTGTTTCTG
     1261 CGTCGTCTGC ATAGCATTCC GGTGTGCAAC TGCCCGTTTA ACAGCGATCG TGTGTTTCGT
     1321 CTGGCCCAGG CGCAGAGCCG TATGAACAAC GGCCTGGTGG ATGCGAGCGA TTTTGATGAT
     1381 GAACGTAACG GCTGGCCGGT GGAACAGGTG TGGAAAGAAA TGCATAAACT GCTGCCGTTT
     1441 AGCCCGGATA GCGTGGTGAC CCACGGCGAT TTTAGCCTGG ATAACCTGAT TTTCGATGAA
     1501 GGCAAACTGA TTGGCTGCAT TGATGTGGGC CGTGTGGGCA TTGCGGATCG TTATCAGGAT
     1561 CTGGCCATTC TGTGGAACTG CCTGGGCGAA TTTAGCCCGA GCCTGCAAAA ACGTCTGTTT
     1621 CAGAAATATG GCATTGATAA TCCGGATATG AACAAACTGC AATTTCATCT GATGCTGGAT
     1681 GAATTTTTCT AATAATTAAT TGGACCGCGG TCCGCGCGTT GTCCTTTTCC GCTGCATAAC
     1741 CCTGCTTCGG GGTCATTATA GCGATTTTTT CGGTATATCC ATCCTTTTTC GCACGATATA
     1801 CAGGATTTTG CCAAAGGGTT CGTGTAGACT TTCCTTGGTG TATCCAACGG CGTCAGCCGG
     1861 GCAGGATAGG TGAAGTAGGC CCACCCGCGA GCGGGTGTTC CTTCTTCACT GTCCCTTATT
     1921 CGCACCTGGC GGTGCTCAAC GGGAATCCTG CTCTGCGAGG CTGGCCGTAG GCCGGCCGAT
     1981 AATCTCATGA CCAAAATCCC TTAACGTGAG TTTTCGTTCC ACTGAGCGTC AGACCCCGTA
     2041 GAAAAGATCA AAGGATCTTC TTGAGATCCT TTTTTTCTGC GCGTAATCTG CTGCTTGCAA
     2101 ACAAAAAAAC CACCGCTACC AGCGGTGGTT TGTTTGCCGG ATCAAGAGCT ACCAACTCTT
     2161 TTTCCGAAGG TAACTGGCTT CAGCAGAGCG CAGATACCAA ATACTGTTCT TCTAGTGTAG
     2221 CCGTAGTTAG GCCACCACTT CAAGAACTCT GTAGCACCGC CTACATACCT CGCTCTGCTA
     2281 ATCCTGTTAC CAGTGGCTGC TGCCAGTGGC GATAAGTCGT GTCTTACCGG GTTGGACTCA
     2341 AGACGATAGT TACCGGATAA GGCGCAGCGG TCGGGCTGAA CGGGGGGTTC GTGCACACAG
     2401 CCCAGCTTGG AGCGAACGAC CTACACCGAA CTGAGATACC TACAGCGTGA GCTATGAGAA
     2461 AGCGCCACGC TTCCCGAAGG GAGAAAGGCG GACAGGCATC CGGTAAGCGG CAGGGTCGGA
     2521 ACAGGAGAGC GCACGAGGGA GCTTCCAGGG GGAAACGCCT GGTATCTTTA TAGTCCTGTC
     2581 GGGTTTCGCC ACCTCTGACT TGAGCGTCGA TTTTTGTGAT GCTCGTCAGG GGGGCGGAGC
     2641 CTATGGAAAA ACGCCAGCAA CGCGGCCGTG AAAGGCAGGC CGGTCCGTGG TGGCCACGGC
     2701 CTCTAGGCCA GATCCAGCGG CATCTGGGTT AGTCGAGCGC GGGCCGCTTC CCATGTCTCA
     2761 CCAGGGCGAG CCTGTTTCGC GATCTCAGCA TCTGAAATCT TCCCGGCCTT GCGCTTCGCT
     2821 GGGGCCTTAC CCACCGCCTT GGCGGGCTTC TTCGGTCCAA AACTGAACAA CAGATGTGTG
     2881 ACCTTGCGCC CGGTCTTTCG CTGCGCCCAC TCCACCTGTA GCGGGCTGTG CTCGTTGATC
     2941 TGCGTCACGG CTGGATCAAG CACTCGCAAC TTGAAGTCCT TGATCGAGGG ATACCGGCCT
     3001 TCCAGTTGAA ACCACTTTCG CAGCTGGTCA ATTTCTATTT CGCGCTGGCC GATGCTGTCC
     3061 CATTGCATGA GCAGCTCGTA AAGCCTGATC GCGTGGGTGC TGTCCATCTT GGCCACGTCA
     3121 GCCAAGGCGT ATTTGGTGAA CTGTTTGGTG AGTTCCGTCA GGTACGGCAG CATGTCTTTG
     3181 GTGAACCTGA GTTCTACACG GCCCTCACCC TCCCGGTAGA TGATTGTTTG CACCCAGCCG
     3241 GTAATCATCA CACTCGGTCT TTTCCCCTTG CCATTGGGCT CTTGGGTTAA CCGGACTTCC
     3301 CGCCGTTTCA GGCGCAGGGC CGCTTCTTTG AGCTGGTTGT AGGAAGATTC GATAGGGACA
     3361 CCCGCCATCG TCGCTATGTC CTCCGCCGTC ACTGAATACA TCACTTCATC GGTGACAGGC
     3421 TCGCTCCTCT TCACCTGGCT AATACAGGCC AGAACGATCC GCTGTTCCTG AACACTGAGG
     3481 CGATACGCGG CCTCGACCAG GGCATTGCTT TTGTAAACCA TTGGGGGTGA GGCCACGTTC
     3541 GACATTCCTT GTGTATAAGG GGACACTGTA TCTGCGTCCC ACAATACAAC AAATCCGTCC
     3601 CTTTACAACA ACAAATCCGT CCCTTCTTAA CAACAAATCC GTCCCTTAAT GGCAACAAAT
     3661 CCGTCCCTTT TTAAACTCTA CAGGCCACGG ATTACGTGGC CTGTAGACGT CCTAAAAGGT
     3721 TTAAAAGGGA AAAGGAAGAA AAGGGTGGAA ACGCAAAAAA CGCACCACTA CGTGGCCCCG
     3781 TTGGGGCCGC ATTTGTGCCC CTGAAGGGGC GGGGGAGGCG TCTGGGCAAT CCCCGTTTTA
     3841 CCAGTCCCCT ATCGCCGCCT GAGAGGGCGC AGGAAGCGAG TAATCAGGGT ATCGAGGCGG
     3901 ATTCACCCTT GGCGTCCAAC CAGCGGCACC AGCGGCGCCT GAGAGGGGCG CGTTCACCTG
     3961 CGATGGCGAA GACTTGCGAG GTCTCAGCGA TCGTCTCAGC GAGGCGCGCC CAGCTGTCTA
     4021 GGGCGGCGGA TTTGTCCTAC TCAGGAGAGC GTTCACCGAC AAACAACAGA TAAAACGAAA
     4081 GGCCCAGTCT TTCGACTGAG CCTTTCGTTT TATTTGATGC CT
//
