# Supplementary material for: Bacillus SEVA siblings: A Golden Gate-based toolbox to create personalized integrative vectors for Bacillus subtilis
Source: Sci Rep. 2017 Oct 26;7:14134. doi: 10.1038/s41598-017-14329-5 (PMC5658365; doi:10.1038/s41598-017-14329-5)
Supplement: Supplementary file 2 — Supplementary Information [file 41598_2017_14329_MOESM2_ESM.zip › Radeck2017-Suppl-3/pBSc291.gbk]

LOCUS       pBSc291      3093 bp    DNA     circular SYN 01-APR-2017
DEFINITION  Cloning vector pBSc291, complete sequence.
SOURCE      Cloning vector pBSc291 (unknown)
  ORGANISM  other sequences; artificial sequences; vectors.
REFERENCE   1  (bases 1 to 3093)
  AUTHORS   Radeck, J., Meyer, D., Lautenschlager, N., and Mascher, T.
  TITLE     Bacillus SEVA siblings: A Golden Gate-based toolbox to create personalized 
            integrative vectors for Bacillus subtilis
  JOURNAL   Unpublished
REFERENCE   2  (bases 1 to 3093)
  AUTHORS   Radeck, J., Meyer, D., Lautenschlager, N., and Mascher, T.
  TITLE     Direct Submission
  JOURNAL   Submitted (06-APR-2017) General Microbiology, Institute of Microbiology, 
            Technische Universit�t Dresden, Dresden, Germany
COMMENT     ##Assembly-Data-START
            ##Assembly Method       :: CLC Main Workbench v.7.8.1
            Sequencing Technology :: Sanger dideoxy sequencing
            ##Assembly-Data-END##
FEATURES             Location/Qualifiers
     misc_feature    join(3093,1..150)
                     /feature_type="Misc."
                     /label="MCS default"
     primer_bind     9..32
                     /note="F24"
     primer_bind     complement(121..144)
                     /note="R24"
     primer_bind     139..157
                     /label="TM4154"
     terminator      151..253
                     /note="T0"
     primer_bind     complement(209..225)
                     /label="TM3681"
     primer_bind     209..225
                     /label="TM3682"
     misc_feature    complement(276..319)
                     /feature_type="Insertion"
                     /origin="E-site (gaga) (44bp linear)Fragment:
                     fullsequenceOrientation: originalPlus strand 5':
                     nochangePlus strand 3':   no changeMinus strand 5':
                     nochangeMinus strand 3':  no change"
                     /label="MIIs E1 (gaga)"
     primer_bind     complement(396..420)
                     /label="TM3784"
     CDS             428..1243
                     /gene="neo"
                     /codon_start=1
                     /transl_table=11
                     /product="neomycin phosphotransferase"
                     /protein_id="AFV59848.1"
                     /db_xref="GI:410073780"
                     /translation="MSHIQRETSCSRPRLNSNMDADLYGYKWARDNVGQSGATIYRLY
                     GKPDAPELFLKHGKGSVANDVTDEMVRLNWLTEFMPLPTIKHFIRTPDDAWLLTTAIP
                     GKTAFQVLEEYPDSGENIVDALAVFLRRLHSIPVCNCPFNSDRVFRLAQAQSRMNNGL
                     VDASDFDDERNGWPVEQVWKEMHKLLPFSPDSVVTHGDFSLDNLIFDEGKLIGCIDVG
                     RVGIADRYQDLAILWNCLGEFSPSLQKRLFQKYGIDNPDMNKLQFHLMLDEFF"
     gene            428..1243
                     /gene="neo"
     misc_feature    503..1240
                     /gene="neo"
                     /note="Aminoglycoside 3'-phosphotransferase (APH). The
                     APH subfamily is part of a larger superfamily that
                     includes the catalytic domains of other kinases, such as
                     the typical serine/threonine/tyrosine protein kinases
                     (PKs), RIO kinases, actin-fragmin...; Region: APH;
                     cd05150"
                     /db_xref="CDD:240171"
     misc_feature    join(518..520,524..535,545..547,584..586,590..592,671..673,719..730,740..742,917..928,1019..1021,1031..1036,1040..1042,1070..1075,1127..1132,1139..1141,1229..1234,1238..1240)
                     /gene="neo"
                     /note="active site"
                     /db_xref="CDD:240171"
     misc_feature    join(518..520,530..535,545..547,584..586,590..592,719..730,740..742,1031..1036,1040..1042,1070..1075)
                     /gene="neo"
                     /note="ATP binding site [chemical binding]; other site"
                     /db_xref="CDD:240171"
     misc_feature    join(920..928,1019..1021,1127..1132,1139..1141,1229..1234,1238..1240)
                     /gene="neo"
                     /note="antibiotic binding site [chemical binding]; other
                     site"
                     /db_xref="CDD:240171"
     misc_feature    1285..1520
                     /note="oriT"
     primer_bind     1291..1308
                     /label="TM3684"
     primer_bind     complement(1498..1515)
                     /label="TM3683"
     rep_origin      complement(<1523..2200)
                     /vntifkey="33"
                     /label="ColE1"
     misc_feature    complement(<1523..>2923)
                     /vntifkey="21"
                     /label="ColE + rop fragment pBR322"
                     /note="entspricht dem E.coli GG ColE1 + rop fragment"
     primer_bind     2241..2258
                     /label="TM2890"
     modified_base   complement(2548..2549)
                     /label="BsmBI/BsaI"
     CDS             complement(2569..2760)
                     /vntifkey="4"
                     /label="rop"
     mutation        2761..2762
                     /label="T lost in between"
     mutation        2782..2783
                     /label="A lost in between"
     primer_bind     2839..2859
                     /label="TM5128"
     misc_feature    2924..2973
                     /feature_type="Insertion"
                     /origin="C-site (gcga) (58bp linear)Fragment:
                     fullsequenceOrientation: originalPlus strand 5':
                     nochangePlus strand 3':   no changeMinus strand 5':
                     nochangeMinus strand 3':  no change"
                     /label="MIIs C2 (gcga)"
     terminator      2988..3092
                     /note="T1"
     primer_bind     2991..3008
                     /label="TM3680"
     primer_bind     complement(2991..3008)
                     /label="TM3685"
ORIGIN
        1 TTAATTAAAG CGGATAACAA TTTCACACAG GAGGCCGCCT AGGCCGCGGC CGCGCGAATT
       61 CGAGCTCGGT ACCCGGGGAT CCTCTAGAGT CGACCTGCAG GCATGCAAGC TTGCGGCCGC
      121 GTCGTGACTG GGAAAACCCT GGCGACTAGT CTTGGACTCC TGTTGATAGA TCCAGTAATG
      181 ACCTCAGAAC TCCATCTGGA TTTGTTCAGA ACGCTCGGTT GCCGCCGGGC GTTTTTTATT
      241 GGTGAGAATC CAGGGGTCCC CAATAATTAC GATTTGAGAT GAGACCTTGC AGGTGAGATG
      301 AGACGGTCTT CAACATCGCA GTAAATTTGT GTCTCAAAAT CTCTGATGTT ACATTGCACA
      361 AGATAAAAAT ATATCATCAT GAACAATAAA ACTGTCTGCT TACATAAACA GTAATACAAG
      421 GGGTGTTATG AGCCATATTC AGCGTGAAAC GAGCTGTAGC CGTCCGCGTC TGAACAGCAA
      481 CATGGATGCG GATCTGTATG GCTATAAATG GGCGCGTGAT AACGTGGGTC AGAGCGGCGC
      541 GACCATTTAT CGTCTGTATG GCAAACCGGA TGCGCCGGAA CTGTTTCTGA AACATGGCAA
      601 AGGCAGCGTG GCGAACGATG TGACCGATGA AATGGTGCGT CTGAACTGGC TGACCGAATT
      661 TATGCCGCTG CCGACCATTA AACATTTTAT TCGCACCCCG GATGATGCGT GGCTGCTGAC
      721 CACCGCGATT CCGGGCAAAA CCGCGTTTCA GGTGCTGGAA GAATATCCGG ATAGCGGCGA
      781 AAACATTGTG GATGCGCTGG CCGTGTTTCT GCGTCGTCTG CATAGCATTC CGGTGTGCAA
      841 CTGCCCGTTT AACAGCGATC GTGTGTTTCG TCTGGCCCAG GCGCAGAGCC GTATGAACAA
      901 CGGCCTGGTG GATGCGAGCG ATTTTGATGA TGAACGTAAC GGCTGGCCGG TGGAACAGGT
      961 GTGGAAAGAA ATGCATAAAC TGCTGCCGTT TAGCCCGGAT AGCGTGGTGA CCCACGGCGA
     1021 TTTTAGCCTG GATAACCTGA TTTTCGATGA AGGCAAACTG ATTGGCTGCA TTGATGTGGG
     1081 CCGTGTGGGC ATTGCGGATC GTTATCAGGA TCTGGCCATT CTGTGGAACT GCCTGGGCGA
     1141 ATTTAGCCCG AGCCTGCAAA AACGTCTGTT TCAGAAATAT GGCATTGATA ATCCGGATAT
     1201 GAACAAACTG CAATTTCATC TGATGCTGGA TGAATTTTTC TAATAATTAA TTGGACCGCG
     1261 GTCCGCGCGT TGTCCTTTTC CGCTGCATAA CCCTGCTTCG GGGTCATTAT AGCGATTTTT
     1321 TCGGTATATC CATCCTTTTT CGCACGATAT ACAGGATTTT GCCAAAGGGT TCGTGTAGAC
     1381 TTTCCTTGGT GTATCCAACG GCGTCAGCCG GGCAGGATAG GTGAAGTAGG CCCACCCGCG
     1441 AGCGGGTGTT CCTTCTTCAC TGTCCCTTAT TCGCACCTGG CGGTGCTCAA CGGGAATCCT
     1501 GCTCTGCGAG GCTGGCCGTA GGCCGGCCCG TAGAAAAGAT CAAAGGATCT TCTTGAGATC
     1561 CTTTTTTTCT GCGCGTAATC TGCTGCTTGC AAACAAAAAA ACCACCGCTA CCAGCGGTGG
     1621 TTTGTTTGCC GGATCAAGAG CTACCAACTC TTTTTCCGAA GGTAACTGGC TTCAGCAGAG
     1681 CGCAGATACC AAATACTGTC CTTCTAGTGT AGCCGTAGTT AGGCCACCAC TTCAAGAACT
     1741 CTGTAGCACC GCCTACATAC CTCGCTCTGC TAATCCTGTT ACCAGTGGCT GCTGCCAGTG
     1801 GCGATAAGTC GTGTCTTACC GGGTTGGACT CAAGACGATA GTTACCGGAT AAGGCGCAGC
     1861 GGTCGGGCTG AACGGGGGGT TCGTGCACAC AGCCCAGCTT GGAGCGAACG ACCTACACCG
     1921 AACTGAGATA CCTACAGCGT GAGCTATGAG AAAGCGCCAC GCTTCCCGAA GGGAGAAAGG
     1981 CGGACAGGTA TCCGGTAAGC GGCAGGGTCG GAACAGGAGA GCGCACGAGG GAGCTTCCAG
     2041 GGGGAAACGC CTGGTATCTT TATAGTCCTG TCGGGTTTCG CCACCTCTGA CTTGAGCGTC
     2101 GATTTTTGTG ATGCTCGTCA GGGGGGCGGA GCCTATGGAA AAACGCCAGC AACGCGGCCT
     2161 TTTTACGGTT CCTGGCCTTT TGCTGGCCTT TTGCTCACAT GTTCTTTCCT GCGTTATCCC
     2221 CTGATTCTGT GGATAACCGT ATTACCGCCT TTGAGTGAGC TGATACCGCT CGCCGCAGCC
     2281 GAACGACCGA GCGCAGCGAG TCAGTGAGCG AGGAAGCGGA AGAGCGCCTG ATGCGGTATT
     2341 TTCTCCTTAC GCATCTGTGC GGTATTTCAC ACCGCATATG GTGCACTCTC AGTACAATCT
     2401 GCTCTGATGC CGCATAGTTA AGCCAGTATA CACTCCGCTA TCGCTACGTG ACTGGGTCAT
     2461 GGCTGCGCCC CGACACCCGC CAACACCCGC TGACGCGCCC TGACGGGCTT GTCTGCTCCC
     2521 GGCATCCGCT TACAGACAAG CTGTGACGCT CTCCGGGAGC TGCATGTGTC AGAGGTTTTC
     2581 ACCGTCATCA CCGAAACGCG CGAGGCAGCT GCGGTAAAGC TCATCAGCGT GGTCGTGAAG
     2641 CGATTCACAG ATGTCTGCCT GTTCATCCGC GTCCAGCTCG TTGAGTTTCT CCAGAAGCGT
     2701 TAATGTCTGG CTTCTGATAA AGCGGGCCAT GTTAAGGGCG GTTTTTTCCT GTTTGGTCAC
     2761 TGATGCCTCC GTGTAAGGGG GATTTCTGTT CATGGGGGTA ATGATACCGA TGAAACGAGA
     2821 GAGGATGCTC ACGATACGGG TTACTGATGA TGAACATGCC CGGTTACTGG AACGTTGTGA
     2881 GGGTAAACAA CTGGCGGTAT GGATGCGGCG GGATATTGGC GCGTTCACCT GCGATGGCGA
     2941 AGACTTGCGA GGTCTCAGCG ATCGTCTCAG CGAGGCGCGC CCAGCTGTCT AGGGCGGCGG
     3001 ATTTGTCCTA CTCAGGAGAG CGTTCACCGA CAAACAACAG ATAAAACGAA AGGCCCAGTC
     3061 TTTCGACTGA GCCTTTCGTT TTATTTGATG CCT
//
