# Supplementary material for: Bacillus SEVA siblings: A Golden Gate-based toolbox to create personalized integrative vectors for Bacillus subtilis
Source: Sci Rep. 2017 Oct 26;7:14134. doi: 10.1038/s41598-017-14329-5 (PMC5658365; doi:10.1038/s41598-017-14329-5)
Supplement: Supplementary file 2 — Supplementary Information [file 41598_2017_14329_MOESM2_ESM.zip › Radeck2017-Suppl-3/pBSc293.gbk]

LOCUS       pBSc293      3542 bp    DNA     circular SYN 01-APR-2017
DEFINITION  Cloning vector pBSc293, complete sequence.
SOURCE      Cloning vector pBSc293 (unknown)
  ORGANISM  other sequences; artificial sequences; vectors.
REFERENCE   1  (bases 1 to 3542)
  AUTHORS   Radeck, J., Meyer, D., Lautenschlager, N., and Mascher, T.
  TITLE     Bacillus SEVA siblings: A Golden Gate-based toolbox to create personalized 
            integrative vectors for Bacillus subtilis
  JOURNAL   Unpublished
REFERENCE   2  (bases 1 to 3542)
  AUTHORS   Radeck, J., Meyer, D., Lautenschlager, N., and Mascher, T.
  TITLE     Direct Submission
  JOURNAL   Submitted (06-APR-2017) General Microbiology, Institute of Microbiology, 
            Technische Universit�t Dresden, Dresden, Germany
COMMENT     ##Assembly-Data-START
            ##Assembly Method       :: CLC Main Workbench v.7.8.1
            Sequencing Technology :: Sanger dideoxy sequencing
            ##Assembly-Data-END##
FEATURES             Location/Qualifiers
     misc_feature    1..599
                     /feature_type="Misc."
                     /label="lacZa*-pUC18"
     primer_bind     131..150
                     /label="TM1581"
     primer_bind     204..227
                     /note="F24"
     CDS             235..558
                     /gene="lacZa_18"
                     /codon_start=1
                     /transl_table=11
                     /product="LacZa"
                     /protein_id="AFV59847.1"
                     /db_xref="GI:410073779"
                     /translation="MTMITNSSSVPGDPLESTCRHASLALAVVLQRRDWENPGVTQLN
                     RLAAHPPFASWRNSEEARTDRPSQQLRSLNGEWRLMRYFLLTHLCGISHRIWCTLSTI
                     CSDAA"
                     /label="lacZa*_18"
     primer_bind     complement(329..352)
                     /note="R24"
     primer_bind     complement(392..412)
                     /label="TM0010"
     mutation        436
                     /label="premature stop"
     terminator      600..702
                     /note="T0"
     primer_bind     complement(658..674)
                     /label="TM3681"
     primer_bind     658..674
                     /label="TM3682"
     misc_feature    complement(725..768)
                     /feature_type="Insertion"
                     /origin="E-site (gaga) (44bp linear)Fragment:
                     fullsequenceOrientation: originalPlus strand 5':
                     nochangePlus strand 3':   no changeMinus strand 5':
                     nochangeMinus strand 3':  no change"
                     /label="MIIs E1 (gaga)"
     primer_bind     complement(845..869)
                     /label="TM3784"
     CDS             877..1692
                     /gene="neo"
                     /codon_start=1
                     /transl_table=11
                     /product="neomycin phosphotransferase"
                     /protein_id="AFV59848.1"
                     /db_xref="GI:410073780"
                     /translation="MSHIQRETSCSRPRLNSNMDADLYGYKWARDNVGQSGATIYRLY
                     GKPDAPELFLKHGKGSVANDVTDEMVRLNWLTEFMPLPTIKHFIRTPDDAWLLTTAIP
                     GKTAFQVLEEYPDSGENIVDALAVFLRRLHSIPVCNCPFNSDRVFRLAQAQSRMNNGL
                     VDASDFDDERNGWPVEQVWKEMHKLLPFSPDSVVTHGDFSLDNLIFDEGKLIGCIDVG
                     RVGIADRYQDLAILWNCLGEFSPSLQKRLFQKYGIDNPDMNKLQFHLMLDEFF"
     gene            877..1692
                     /gene="neo"
     misc_feature    952..1689
                     /gene="neo"
                     /note="Aminoglycoside 3'-phosphotransferase (APH). The
                     APH subfamily is part of a larger superfamily that
                     includes the catalytic domains of other kinases, such as
                     the typical serine/threonine/tyrosine protein kinases
                     (PKs), RIO kinases, actin-fragmin...; Region: APH;
                     cd05150"
                     /db_xref="CDD:240171"
     misc_feature    join(967..969,973..984,994..996,1033..1035,1039..1041,1120..1122,1168..1179,1189..1191,1366..1377,1468..1470,1480..1485,1489..1491,1519..1524,1576..1581,1588..1590,1678..1683,1687..1689)
                     /gene="neo"
                     /note="active site"
                     /db_xref="CDD:240171"
     misc_feature    join(967..969,979..984,994..996,1033..1035,1039..1041,1168..1179,1189..1191,1480..1485,1489..1491,1519..1524)
                     /gene="neo"
                     /note="ATP binding site [chemical binding]; other site"
                     /db_xref="CDD:240171"
     misc_feature    join(1369..1377,1468..1470,1576..1581,1588..1590,1678..1683,1687..1689)
                     /gene="neo"
                     /note="antibiotic binding site [chemical binding]; other
                     site"
                     /db_xref="CDD:240171"
     misc_feature    1734..1969
                     /note="oriT"
     primer_bind     1740..1757
                     /label="TM3684"
     primer_bind     complement(1947..1964)
                     /label="TM3683"
     rep_origin      complement(<1972..2649)
                     /vntifkey="33"
                     /label="ColE1"
     misc_feature    complement(<1972..>3372)
                     /vntifkey="21"
                     /label="ColE + rop fragment pBR322"
                     /note="entspricht dem E.coli GG ColE1 + rop fragment"
     primer_bind     2690..2707
                     /label="TM2890"
     modified_base   complement(2997..2998)
                     /label="BsmBI/BsaI"
     CDS             complement(3018..3209)
                     /vntifkey="4"
                     /label="rop"
     mutation        3210..3211
                     /label="T lost in between"
     mutation        3231..3232
                     /label="A lost in between"
     primer_bind     3288..3308
                     /label="TM5128"
     misc_feature    3373..3422
                     /feature_type="Insertion"
                     /origin="C-site (gcga) (58bp linear)Fragment:
                     fullsequenceOrientation: originalPlus strand 5':
                     nochangePlus strand 3':   no changeMinus strand 5':
                     nochangeMinus strand 3':  no change"
                     /label="MIIs C2 (gcga)"
     terminator      3437..3541
                     /note="T1"
     primer_bind     3440..3457
                     /label="TM3680"
     primer_bind     complement(3440..3457)
                     /label="TM3685"
ORIGIN
        1 TTAATTAAGA AGCGGAAGAG CGCCCAATAC GCAAACCGCC TCTCCCCGCG CGTTGGCCGA
       61 TTCATTAATG CAGCTGGCAC GACAGGTTTC CCGACTGGAA AGCGGGCAGT GAGCGCAACG
      121 CAATTAATGT GAGTTAGCTC ACTCATTAGG CACCCCAGGC TTTACACTTT ATGCTTCCGG
      181 CTCGTATGTT GTGTGGAATT GTGAGCGGAT AACAATTTCA CACAGGAAAC AGCTATGACC
      241 ATGATTACGA ATTCGAGCTC GGTACCCGGG GATCCTCTAG AGTCGACCTG CAGGCATGCA
      301 AGCTTGGCAC TGGCCGTCGT TTTACAACGT CGTGACTGGG AAAACCCTGG CGTTACCCAA
      361 CTTAATCGCC TTGCAGCACA TCCCCCTTTC GCCAGCTGGC GTAATAGCGA AGAGGCCCGC
      421 ACCGATCGCC CTTCCTAACA GTTGCGCAGC CTGAATGGCG AATGGCGCCT GATGCGGTAT
      481 TTTCTCCTTA CGCATCTGTG CGGTATTTCA CACCGCATAT GGTGCACTCT CAGTACAATC
      541 TGCTCTGATG CCGCATAGTT AAGCCAGCCC CGACACCCGC CAACACCCGC TGAACTAGTC
      601 TTGGACTCCT GTTGATAGAT CCAGTAATGA CCTCAGAACT CCATCTGGAT TTGTTCAGAA
      661 CGCTCGGTTG CCGCCGGGCG TTTTTTATTG GTGAGAATCC AGGGGTCCCC AATAATTACG
      721 ATTTGAGATG AGACCTTGCA GGTGAGATGA GACGGTCTTC AACATCGCAG TAAATTTGTG
      781 TCTCAAAATC TCTGATGTTA CATTGCACAA GATAAAAATA TATCATCATG AACAATAAAA
      841 CTGTCTGCTT ACATAAACAG TAATACAAGG GGTGTTATGA GCCATATTCA GCGTGAAACG
      901 AGCTGTAGCC GTCCGCGTCT GAACAGCAAC ATGGATGCGG ATCTGTATGG CTATAAATGG
      961 GCGCGTGATA ACGTGGGTCA GAGCGGCGCG ACCATTTATC GTCTGTATGG CAAACCGGAT
     1021 GCGCCGGAAC TGTTTCTGAA ACATGGCAAA GGCAGCGTGG CGAACGATGT GACCGATGAA
     1081 ATGGTGCGTC TGAACTGGCT GACCGAATTT ATGCCGCTGC CGACCATTAA ACATTTTATT
     1141 CGCACCCCGG ATGATGCGTG GCTGCTGACC ACCGCGATTC CGGGCAAAAC CGCGTTTCAG
     1201 GTGCTGGAAG AATATCCGGA TAGCGGCGAA AACATTGTGG ATGCGCTGGC CGTGTTTCTG
     1261 CGTCGTCTGC ATAGCATTCC GGTGTGCAAC TGCCCGTTTA ACAGCGATCG TGTGTTTCGT
     1321 CTGGCCCAGG CGCAGAGCCG TATGAACAAC GGCCTGGTGG ATGCGAGCGA TTTTGATGAT
     1381 GAACGTAACG GCTGGCCGGT GGAACAGGTG TGGAAAGAAA TGCATAAACT GCTGCCGTTT
     1441 AGCCCGGATA GCGTGGTGAC CCACGGCGAT TTTAGCCTGG ATAACCTGAT TTTCGATGAA
     1501 GGCAAACTGA TTGGCTGCAT TGATGTGGGC CGTGTGGGCA TTGCGGATCG TTATCAGGAT
     1561 CTGGCCATTC TGTGGAACTG CCTGGGCGAA TTTAGCCCGA GCCTGCAAAA ACGTCTGTTT
     1621 CAGAAATATG GCATTGATAA TCCGGATATG AACAAACTGC AATTTCATCT GATGCTGGAT
     1681 GAATTTTTCT AATAATTAAT TGGACCGCGG TCCGCGCGTT GTCCTTTTCC GCTGCATAAC
     1741 CCTGCTTCGG GGTCATTATA GCGATTTTTT CGGTATATCC ATCCTTTTTC GCACGATATA
     1801 CAGGATTTTG CCAAAGGGTT CGTGTAGACT TTCCTTGGTG TATCCAACGG CGTCAGCCGG
     1861 GCAGGATAGG TGAAGTAGGC CCACCCGCGA GCGGGTGTTC CTTCTTCACT GTCCCTTATT
     1921 CGCACCTGGC GGTGCTCAAC GGGAATCCTG CTCTGCGAGG CTGGCCGTAG GCCGGCCCGT
     1981 AGAAAAGATC AAAGGATCTT CTTGAGATCC TTTTTTTCTG CGCGTAATCT GCTGCTTGCA
     2041 AACAAAAAAA CCACCGCTAC CAGCGGTGGT TTGTTTGCCG GATCAAGAGC TACCAACTCT
     2101 TTTTCCGAAG GTAACTGGCT TCAGCAGAGC GCAGATACCA AATACTGTCC TTCTAGTGTA
     2161 GCCGTAGTTA GGCCACCACT TCAAGAACTC TGTAGCACCG CCTACATACC TCGCTCTGCT
     2221 AATCCTGTTA CCAGTGGCTG CTGCCAGTGG CGATAAGTCG TGTCTTACCG GGTTGGACTC
     2281 AAGACGATAG TTACCGGATA AGGCGCAGCG GTCGGGCTGA ACGGGGGGTT CGTGCACACA
     2341 GCCCAGCTTG GAGCGAACGA CCTACACCGA ACTGAGATAC CTACAGCGTG AGCTATGAGA
     2401 AAGCGCCACG CTTCCCGAAG GGAGAAAGGC GGACAGGTAT CCGGTAAGCG GCAGGGTCGG
     2461 AACAGGAGAG CGCACGAGGG AGCTTCCAGG GGGAAACGCC TGGTATCTTT ATAGTCCTGT
     2521 CGGGTTTCGC CACCTCTGAC TTGAGCGTCG ATTTTTGTGA TGCTCGTCAG GGGGGCGGAG
     2581 CCTATGGAAA AACGCCAGCA ACGCGGCCTT TTTACGGTTC CTGGCCTTTT GCTGGCCTTT
     2641 TGCTCACATG TTCTTTCCTG CGTTATCCCC TGATTCTGTG GATAACCGTA TTACCGCCTT
     2701 TGAGTGAGCT GATACCGCTC GCCGCAGCCG AACGACCGAG CGCAGCGAGT CAGTGAGCGA
     2761 GGAAGCGGAA GAGCGCCTGA TGCGGTATTT TCTCCTTACG CATCTGTGCG GTATTTCACA
     2821 CCGCATATGG TGCACTCTCA GTACAATCTG CTCTGATGCC GCATAGTTAA GCCAGTATAC
     2881 ACTCCGCTAT CGCTACGTGA CTGGGTCATG GCTGCGCCCC GACACCCGCC AACACCCGCT
     2941 GACGCGCCCT GACGGGCTTG TCTGCTCCCG GCATCCGCTT ACAGACAAGC TGTGACGCTC
     3001 TCCGGGAGCT GCATGTGTCA GAGGTTTTCA CCGTCATCAC CGAAACGCGC GAGGCAGCTG
     3061 CGGTAAAGCT CATCAGCGTG GTCGTGAAGC GATTCACAGA TGTCTGCCTG TTCATCCGCG
     3121 TCCAGCTCGT TGAGTTTCTC CAGAAGCGTT AATGTCTGGC TTCTGATAAA GCGGGCCATG
     3181 TTAAGGGCGG TTTTTTCCTG TTTGGTCACT GATGCCTCCG TGTAAGGGGG ATTTCTGTTC
     3241 ATGGGGGTAA TGATACCGAT GAAACGAGAG AGGATGCTCA CGATACGGGT TACTGATGAT
     3301 GAACATGCCC GGTTACTGGA ACGTTGTGAG GGTAAACAAC TGGCGGTATG GATGCGGCGG
     3361 GATATTGGCG CGTTCACCTG CGATGGCGAA GACTTGCGAG GTCTCAGCGA TCGTCTCAGC
     3421 GAGGCGCGCC CAGCTGTCTA GGGCGGCGGA TTTGTCCTAC TCAGGAGAGC GTTCACCGAC
     3481 AAACAACAGA TAAAACGAAA GGCCCAGTCT TTCGACTGAG CCTTTCGTTT TATTTGATGC
     3541 CT
//
