# Supplementary material for: Bacillus SEVA siblings: A Golden Gate-based toolbox to create personalized integrative vectors for Bacillus subtilis
Source: Sci Rep. 2017 Oct 26;7:14134. doi: 10.1038/s41598-017-14329-5 (PMC5658365; doi:10.1038/s41598-017-14329-5)
Supplement: Supplementary file 2 — Supplementary Information [file 41598_2017_14329_MOESM2_ESM.zip › Radeck2017-Suppl-3/pBSc391.gbk]

LOCUS       pBSc391      2949 bp    DNA     circular SYN 01-APR-2017
DEFINITION  Cloning vector pBSc391, complete sequence.
SOURCE      Cloning vector pBSc391 (unknown)
  ORGANISM  other sequences; artificial sequences; vectors.
REFERENCE   1  (bases 1 to 2949)
  AUTHORS   Radeck, J., Meyer, D., Lautenschlager, N., and Mascher, T.
  TITLE     Bacillus SEVA siblings: A Golden Gate-based toolbox to create personalized 
            integrative vectors for Bacillus subtilis
  JOURNAL   Unpublished
REFERENCE   2  (bases 1 to 2949)
  AUTHORS   Radeck, J., Meyer, D., Lautenschlager, N., and Mascher, T.
  TITLE     Direct Submission
  JOURNAL   Submitted (06-APR-2017) General Microbiology, Institute of Microbiology, 
            Technische Universit�t Dresden, Dresden, Germany
COMMENT     ##Assembly-Data-START
            ##Assembly Method       :: CLC Main Workbench v.7.8.1
            Sequencing Technology :: Sanger dideoxy sequencing
            ##Assembly-Data-END##
FEATURES             Location/Qualifiers
     misc_feature    join(2949,1..150)
                     /feature_type="Misc."
                     /label="MCS default"
     primer_bind     9..32
                     /note="F24"
     primer_bind     complement(121..144)
                     /note="R24"
     primer_bind     139..157
                     /label="TM4154"
     terminator      151..253
                     /note="T0"
     primer_bind     complement(209..225)
                     /label="TM3681"
     primer_bind     209..225
                     /label="TM3682"
     misc_feature    complement(276..319)
                     /feature_type="Insertion"
                     /origin="E-site (gaga) (44bp linear)Fragment:
                     fullsequenceOrientation: originalPlus strand 5':
                     nochangePlus strand 3':   no changeMinus strand 5':
                     nochangeMinus strand 3':  no change"
                     /label="MIIs E1 (gaga)"
     mutation        339
                     /label="was BsmBI"
     CDS             447..1106
                     /label="cat"
     mutation        758
                     /label="was BtgZI"
     mutation        881
                     /label="was BsmBI"
     mutation        1082
                     /label="was BtgZI"
     misc_feature    1141..1376
                     /note="oriT"
     primer_bind     1147..1164
                     /label="TM3684"
     primer_bind     complement(1354..1371)
                     /label="TM3683"
     rep_origin      complement(<1379..2056)
                     /vntifkey="33"
                     /label="ColE1"
     misc_feature    complement(<1379..>2779)
                     /vntifkey="21"
                     /label="ColE + rop fragment pBR322"
                     /note="entspricht dem E.coli GG ColE1 + rop fragment"
     primer_bind     2097..2114
                     /label="TM2890"
     modified_base   complement(2404..2405)
                     /label="BsmBI/BsaI"
     CDS             complement(2425..2616)
                     /vntifkey="4"
                     /label="rop"
     mutation        2617..2618
                     /label="T lost in between"
     mutation        2638..2639
                     /label="A lost in between"
     primer_bind     2695..2715
                     /label="TM5128"
     misc_feature    2780..2829
                     /feature_type="Insertion"
                     /origin="C-site (gcga) (58bp linear)Fragment:
                     fullsequenceOrientation: originalPlus strand 5':
                     nochangePlus strand 3':   no changeMinus strand 5':
                     nochangeMinus strand 3':  no change"
                     /label="MIIs C2 (gcga)"
     terminator      2844..2948
                     /note="T1"
     primer_bind     2847..2864
                     /label="TM3680"
     primer_bind     complement(2847..2864)
                     /label="TM3685"
ORIGIN
        1 TTAATTAAAG CGGATAACAA TTTCACACAG GAGGCCGCCT AGGCCGCGGC CGCGCGAATT
       61 CGAGCTCGGT ACCCGGGGAT CCTCTAGAGT CGACCTGCAG GCATGCAAGC TTGCGGCCGC
      121 GTCGTGACTG GGAAAACCCT GGCGACTAGT CTTGGACTCC TGTTGATAGA TCCAGTAATG
      181 ACCTCAGAAC TCCATCTGGA TTTGTTCAGA ACGCTCGGTT GCCGCCGGGC GTTTTTTATT
      241 GGTGAGAATC CAGGGGTCCC CAATAATTAC GATTTGAGAT GAGACCTTGC AGGTGAGATG
      301 AGACGGTCTT CAACATCGCA GTAAATTGGC GAAAATGACA CGTTGATCGG CACGTAAGAG
      361 GTTCCAACTT TCACCATAAT GAAATAAGAT CACTACCGGG CGTATTTTTT GAGTTATCGA
      421 GATTTTCAGG AGCTAAGGAA GCTAAAATGG AGAAAAAAAT CACTGGATAT ACCACCGTTG
      481 ATATATCCCA ATGGCATCGT AAAGAACATT TTGAGGCATT TCAGTCAGTT GCTCAATGTA
      541 CCTATAACCA GACCGTTCAG CTGGATATTA CGGCCTTTTT AAAGACCGTA AAGAAAAATA
      601 AGCACAAGTT TTATCCGGCC TTTATTCACA TTCTTGCCCG CCTGATGAAT GCTCATCCGG
      661 AATTTCGTAT GGCAATGAAA GACGGTGAGC TGGTGATATG GGATAGTGTT CACCCTTGTT
      721 ACACCGTTTT CCATGAGCAA ACTGAAACGT TTTCATCCCT CTGGAGTGAA TACCACGACG
      781 ATTTCCGGCA GTTTCTACAC ATATATTCGC AAGATGTGGC GTGTTACGGT GAAAACCTGG
      841 CCTATTTCCC TAAAGGGTTT ATTGAGAATA TGTTTTTCGT ATCAGCCAAT CCCTGGGTGA
      901 GTTTCACCAG TTTTGATTTA AACGTGGCCA ATATGGACAA CTTCTTCGCC CCCGTTTTCA
      961 CCATGGGCAA ATATTATACG CAAGGCGACA AGGTGCTGAT GCCGCTGGCG ATTCAGGTTC
     1021 ATCATGCCGT TTGTGATGGC TTCCATGTCG GCAGAATGCT TAATGAATTA CAACAGTACT
     1081 GTGATGAGTG GCAGGGCGGG GCGTAATTTG ACTTCGGTCC GCGCGTTGTC CTTTTCCGCT
     1141 GCATAACCCT GCTTCGGGGT CATTATAGCG ATTTTTTCGG TATATCCATC CTTTTTCGCA
     1201 CGATATACAG GATTTTGCCA AAGGGTTCGT GTAGACTTTC CTTGGTGTAT CCAACGGCGT
     1261 CAGCCGGGCA GGATAGGTGA AGTAGGCCCA CCCGCGAGCG GGTGTTCCTT CTTCACTGTC
     1321 CCTTATTCGC ACCTGGCGGT GCTCAACGGG AATCCTGCTC TGCGAGGCTG GCCGTAGGCC
     1381 GGCCCGTAGA AAAGATCAAA GGATCTTCTT GAGATCCTTT TTTTCTGCGC GTAATCTGCT
     1441 GCTTGCAAAC AAAAAAACCA CCGCTACCAG CGGTGGTTTG TTTGCCGGAT CAAGAGCTAC
     1501 CAACTCTTTT TCCGAAGGTA ACTGGCTTCA GCAGAGCGCA GATACCAAAT ACTGTCCTTC
     1561 TAGTGTAGCC GTAGTTAGGC CACCACTTCA AGAACTCTGT AGCACCGCCT ACATACCTCG
     1621 CTCTGCTAAT CCTGTTACCA GTGGCTGCTG CCAGTGGCGA TAAGTCGTGT CTTACCGGGT
     1681 TGGACTCAAG ACGATAGTTA CCGGATAAGG CGCAGCGGTC GGGCTGAACG GGGGGTTCGT
     1741 GCACACAGCC CAGCTTGGAG CGAACGACCT ACACCGAACT GAGATACCTA CAGCGTGAGC
     1801 TATGAGAAAG CGCCACGCTT CCCGAAGGGA GAAAGGCGGA CAGGTATCCG GTAAGCGGCA
     1861 GGGTCGGAAC AGGAGAGCGC ACGAGGGAGC TTCCAGGGGG AAACGCCTGG TATCTTTATA
     1921 GTCCTGTCGG GTTTCGCCAC CTCTGACTTG AGCGTCGATT TTTGTGATGC TCGTCAGGGG
     1981 GGCGGAGCCT ATGGAAAAAC GCCAGCAACG CGGCCTTTTT ACGGTTCCTG GCCTTTTGCT
     2041 GGCCTTTTGC TCACATGTTC TTTCCTGCGT TATCCCCTGA TTCTGTGGAT AACCGTATTA
     2101 CCGCCTTTGA GTGAGCTGAT ACCGCTCGCC GCAGCCGAAC GACCGAGCGC AGCGAGTCAG
     2161 TGAGCGAGGA AGCGGAAGAG CGCCTGATGC GGTATTTTCT CCTTACGCAT CTGTGCGGTA
     2221 TTTCACACCG CATATGGTGC ACTCTCAGTA CAATCTGCTC TGATGCCGCA TAGTTAAGCC
     2281 AGTATACACT CCGCTATCGC TACGTGACTG GGTCATGGCT GCGCCCCGAC ACCCGCCAAC
     2341 ACCCGCTGAC GCGCCCTGAC GGGCTTGTCT GCTCCCGGCA TCCGCTTACA GACAAGCTGT
     2401 GACGCTCTCC GGGAGCTGCA TGTGTCAGAG GTTTTCACCG TCATCACCGA AACGCGCGAG
     2461 GCAGCTGCGG TAAAGCTCAT CAGCGTGGTC GTGAAGCGAT TCACAGATGT CTGCCTGTTC
     2521 ATCCGCGTCC AGCTCGTTGA GTTTCTCCAG AAGCGTTAAT GTCTGGCTTC TGATAAAGCG
     2581 GGCCATGTTA AGGGCGGTTT TTTCCTGTTT GGTCACTGAT GCCTCCGTGT AAGGGGGATT
     2641 TCTGTTCATG GGGGTAATGA TACCGATGAA ACGAGAGAGG ATGCTCACGA TACGGGTTAC
     2701 TGATGATGAA CATGCCCGGT TACTGGAACG TTGTGAGGGT AAACAACTGG CGGTATGGAT
     2761 GCGGCGGGAT ATTGGCGCGT TCACCTGCGA TGGCGAAGAC TTGCGAGGTC TCAGCGATCG
     2821 TCTCAGCGAG GCGCGCCCAG CTGTCTAGGG CGGCGGATTT GTCCTACTCA GGAGAGCGTT
     2881 CACCGACAAA CAACAGATAA AACGAAAGGC CCAGTCTTTC GACTGAGCCT TTCGTTTTAT
     2941 TTGATGCCT
//
