# Supplementary material for: Bacillus SEVA siblings: A Golden Gate-based toolbox to create personalized integrative vectors for Bacillus subtilis
Source: Sci Rep. 2017 Oct 26;7:14134. doi: 10.1038/s41598-017-14329-5 (PMC5658365; doi:10.1038/s41598-017-14329-5)
Supplement: Supplementary file 2 — Supplementary Information [file 41598_2017_14329_MOESM2_ESM.zip › Radeck2017-Suppl-3/pBSc391K.gbk]

LOCUS       pBSc391K      3963 bp    DNA     circular SYN 01-APR-2017
DEFINITION  Cloning vector pBSc391K, complete sequence.
SOURCE      Cloning vector pBSc391K (unknown)
  ORGANISM  other sequences; artificial sequences; vectors.
REFERENCE   1  (bases 1 to 3963)
  AUTHORS   Radeck, J., Meyer, D., Lautenschlager, N., and Mascher, T.
  TITLE     Bacillus SEVA siblings: A Golden Gate-based toolbox to create personalized 
            integrative vectors for Bacillus subtilis
  JOURNAL   Unpublished
REFERENCE   2  (bases 1 to 3963)
  AUTHORS   Radeck, J., Meyer, D., Lautenschlager, N., and Mascher, T.
  TITLE     Direct Submission
  JOURNAL   Submitted (06-APR-2017) General Microbiology, Institute of Microbiology, 
            Technische Universit�t Dresden, Dresden, Germany
COMMENT     ##Assembly-Data-START
            ##Assembly Method       :: CLC Main Workbench v.7.8.1
            Sequencing Technology :: Sanger dideoxy sequencing
            ##Assembly-Data-END##
FEATURES             Location/Qualifiers
     primer_bind     9..32
                     /note="F24"
     primer_bind     complement(121..144)
                     /note="R24"
     terminator      151..253
                     /note="T0"
     primer_bind     complement(209..225)
                     /label="TM3681"
     primer_bind     209..225
                     /label="TM3682"
     misc_feature    complement(276..319)
                     /feature_type="Insertion"
                     /origin="E-site (gaga) (44bp linear)Fragment: full
                     sequenceOrientation: originalPlus strand 5':   no
                     changePlus strand 3':   no changeMinus strand 5':  no
                     changeMinus strand 3':  no change"
                     /label="E-site (gaga)"
     mutation        339
                     /label="was BsmBI"
     misc_feature    359..1096
                     /gene="neo"
                     /note="Aminoglycoside 3'-phosphotransferase (APH). The
                     APH subfamily is part of a larger superfamily that
                     includes the catalytic domains of other kinases, such as
                     the typical serine/threonine/tyrosine protein kinases
                     (PKs), RIO kinases, actin-fragmin...; Region: APH;
                     cd05150"
                     /db_xref="CDD:240171"
     misc_feature    362..1054
                     /gene="neo"
                     /note="Phosphotransferase enzyme family; Region: APH;
                     pfam01636"
                     /db_xref="CDD:250760"
     misc_feature    join(374..376,380..391,401..403,440..442,446..448,527..529,575..586,596..598,773..784,875..877,887..892,896..898,926..931,983..988,995..997,1085..1090,1094..1096)
                     /gene="neo"
                     /note="active site"
                     /db_xref="CDD:240171"
     misc_feature    join(374..376,386..391,401..403,440..442,446..448,575..586,596..598,887..892,896..898,926..931)
                     /gene="neo"
                     /note="ATP binding site [chemical binding]; other site"
                     /db_xref="CDD:240171"
     CDS             447..1106
                     /label="cat"
     mutation        758
                     /label="was BtgZI"
     misc_feature    join(776..784,875..877,983..988,995..997,1085..1090,1094..1096)
                     /gene="neo"
                     /note="antibiotic binding site [chemical binding]; other
                     site"
                     /db_xref="CDD:240171"
     mutation        881
                     /label="was BsmBI"
     mutation        1082
                     /label="was BtgZI"
     misc_feature    1141..1376
                     /note="oriT"
     primer          1147..1164
                     /label="TM3684"
     primer          complement(1354..1371)
                     /label="TM3683"
     misc_feature    complement(<1379..>2779)
                     /vntifkey="21"
                     /label="ColE + rop fragment pBR322"
                     /note="entspricht dem E.coli GG ColE1 + rop fragment"
     rep_origin      complement(<1379..2056)
                     /vntifkey="33"
                     /label="ColE1"
     primer          2097..2114
                     /label="TM2890"
     modified_base   complement(2404..2405)
                     /label="BsmBI/BsaI"
     CDS             complement(2425..2616)
                     /vntifkey="4"
                     /label="rop"
     mutation        2617..2618
                     /label="T lost in between"
     mutation        2638..2639
                     /label="A lost in between"
     modified_base   complement(2750..>2779)
                     /label="hier"
     misc_feature    <2776..2779
                     /label="AscI overh"
     misc_feature    2780..2829
                     /feature_type="Insertion"
                     /origin="C-site (gcga) (58bp linear)Fragment: full
                     sequenceOrientation: originalPlus strand 5':   no
                     changePlus strand 3':   no changeMinus strand 5':  no
                     changeMinus strand 3':  no change"
                     /label="C-site (gcga)"
     misc_feature    2832..3845
                     /feature_type="Insertion"
                     /origin="kan cassette (pDG780)-B0014, SEVAIIcomp (1.028bp
                     linear)Fragment: from MluI cut at 5^6 to MluI cut at
                     1019^1020, 1.014bpOrientation: reverse complementedPlus
                     strand 5':   no changePlus strand 3':   no changeMinus
                     strand 5':  no changeMinus strand 3':  no change"
                     /label="Insert"
     terminator      complement(2837..2932)
                     /label="B0014"
     CDS             complement(2937..3731)
                     /label="kan"
     Site            complement(3246..3251)
                     /site_type="restriction site"
                     /label="BbsI"
     RBS             complement(3740..3747)
     -10_signal      complement(3784..3792)
                     /label="-10"
     -35_signal      complement(3811..3815)
                     /label="-35?"
     terminator      3858..3962
                     /note="T1"
     primer_bind     3861..3878
                     /label="TM3680"
     primer_bind     complement(3861..3878)
                     /label="TM3685"
ORIGIN
        1 TTAATTAAAG CGGATAACAA TTTCACACAG GAGGCCGCCT AGGCCGCGGC CGCGCGAATT
       61 CGAGCTCGGT ACCCGGGGAT CCTCTAGAGT CGACCTGCAG GCATGCAAGC TTGCGGCCGC
      121 GTCGTGACTG GGAAAACCCT GGCGACTAGT CTTGGACTCC TGTTGATAGA TCCAGTAATG
      181 ACCTCAGAAC TCCATCTGGA TTTGTTCAGA ACGCTCGGTT GCCGCCGGGC GTTTTTTATT
      241 GGTGAGAATC CAGGGGTCCC CAATAATTAC GATTTGAGAt GAGACCttGC AGGTGAGAtG
      301 AGACGGTCTT CaaCATCGCA GTAAATTGGC GAAAATGAcA CGTTGATCGG CACGTAAGAG
      361 GTTCCAACTT TCACCATAAT GAAATAAGAT CACTACCGGG CGTATTTTTT GAGTTATCGA
      421 GATTTTCAGG AGCTAAGGAA GCTAAAATGG AGAAAAAAAT CACTGGATAT ACCACCGTTG
      481 ATATATCCCA ATGGCATCGT AAAGAACATT TTGAGGCATT TCAGTCAGTT GCTCAATGTA
      541 CCTATAACCA GACCGTTCAG CTGGATATTA CGGCCTTTTT AAAGACCGTA AAGAAAAATA
      601 AGCACAAGTT TTATCCGGCC TTTATTCACA TTCTTGCCCG CCTGATGAAT GCTCATCCGG
      661 AATTTCGTAT GGCAATGAAA GACGGTGAGC TGGTGATATG GGATAGTGTT CACCCTTGTT
      721 ACACCGTTTT CCATGAGCAA ACTGAAACGT TTTCATCcCT CTGGAGTGAA TACCACGACG
      781 ATTTCCGGCA GTTTCTACAC ATATATTCGC AAGATGTGGC GTGTTACGGT GAAAACCTGG
      841 CCTATTTCCC TAAAGGGTTT ATTGAGAATA TGTTTTTCGT aTCAGCCAAT CCCTGGGTGA
      901 GTTTCACCAG TTTTGATTTA AACGTGGCCA ATATGGACAA CTTCTTCGCC CCCGTTTTCA
      961 CCATGGGCAA ATATTATACG CAAGGCGACA AGGTGCTGAT GCCGCTGGCG ATTCAGGTTC
     1021 ATCATGCCGT TTGTGATGGC TTCCATGTCG GCAGAATGCT TAATGAATTA CAACAGTACT
     1081 GtGATGAGTG GCAGGGCGGG GCGTAATTTG ACTTCGGTCC GCGCGTTGTC CTTTTCCGCT
     1141 GCATAACCCT GCTTCGGGGT CATTATAGCG ATTTTTTCGG TATATCCATC CTTTTTCGCA
     1201 CGATATACAG GATTTTGCCA AAGGGTTCGT GTAGACTTTC CTTGGTGTAT CCAACGGCGT
     1261 CAGCCGGGCA GGATAGGTGA AGTAGGCCCA CCCGCGAGCG GGTGTTCCTT CTTCACTGTC
     1321 CCTTATTCGC ACCTGGCGGT GCTCAACGGG AATCCTGCTC TGCGAGGCTG GCCGTAGGCC
     1381 GGCCCGTAGA AAAGATCAAA GGATCTTCTT GAGATCCTTT TTTTCTGCGC GTAATCTGCT
     1441 GCTTGCAAAC AAAAAAACCA CCGCTACCAG CGGTGGTTTG TTTGCCGGAT CAAGAGCTAC
     1501 CAACTCTTTT TCCGAAGGTA ACTGGCTTCA GCAGAGCGCA GATACCAAAT ACTGTCCTTC
     1561 TAGTGTAGCC GTAGTTAGGC CACCACTTCA AGAACTCTGT AGCACCGCCT ACATACCTCG
     1621 CTCTGCTAAT CCTGTTACCA GTGGCTGCTG CCAGTGGCGA TAAGTCGTGT CTTACCGGGT
     1681 TGGACTCAAG ACGATAGTTA CCGGATAAGG CGCAGCGGTC GGGCTGAACG GGGGGTTCGT
     1741 GCACACAGCC CAGCTTGGAG CGAACGACCT ACACCGAACT GAGATACCTA CAGCGTGAGC
     1801 TATGAGAAAG CGCCACGCTT CCCGAAGGGA GAAAGGCGGA CAGGTATCCG GTAAGCGGCA
     1861 GGGTCGGAAC AGGAGAGCGC ACGAGGGAGC TTCCAGGGGG AAACGCCTGG TATCTTTATA
     1921 GTCCTGTCGG GTTTCGCCAC CTCTGACTTG AGCGTCGATT TTTGTGATGC TCGTCAGGGG
     1981 GGCGGAGCCT ATGGAAAAAC GCCAGCAACG CGGCCTTTTT ACGGTTCCTG GCCTTTTGCT
     2041 GGCCTTTTGC TCACATGTTC TTTCCTGCGT TATCCCCTGA TTCTGTGGAT AACCGTATTA
     2101 CCGCCTTTGA GTGAGCTGAT ACCGCTCGCC GCAGCCGAAC GACCGAGCGC AGCGAGTCAG
     2161 TGAGCGAGGA AGCGGAAGAG CGCCTGATGC GGTATTTTCT CCTTACGCAT CTGTGCGGTA
     2221 TTTCACACCG CATATGGTGC ACTCTCAGTA CAATCTGCTC TGATGCCGCA TAGTTAAGCC
     2281 AGTATACACT CCGCTATCGC TACGTGACTG GGTCATGGCT GCGCCCCGAC ACCCGCCAAC
     2341 ACCCGCTGAC GCGCCCTGAC GGGCTTGTCT GCTCCCGGCA TCCGCTTACA GACAAGCTGT
     2401 GACgcTCTCC GGGAGCTGCA TGTGTCAGAG GTTTTCACCG TCATCACCGA AACGCGCGAG
     2461 GCAGCTGCGG TAAAGCTCAT CAGCGTGGTC GTGAAGCGAT TCACAGATGT CTGCCTGTTC
     2521 ATCCGCGTCC AGCTCGTTGA GTTTCTCCAG AAGCGTTAAT GTCTGGCTTC TGATAAAGCG
     2581 GGCCATGTTA AGGGCGGTTT TTTCCTGTTT GGTCACTGAT GCCTCCGTGT AAGGGGGATT
     2641 TCTGTTCATG GGGGTAATGA TACCGATGAA ACGAGAGAGG ATGCTCACGA TACGGGTTAC
     2701 TGATGATGAA CATGCCCGGT TACTGGAACG TTGTGAGGGT AAACAACTGG CGGTATGGAT
     2761 GCGGCGGGat attggCGCGt tCACCTGCGA TGGCGAAGAC ttGCGAGGTC TCaGCGAtCG
     2821 TCTCaGCGAG GCGCGTAAAA TAATAAAAAA GCCGGATTAA TAATCTGGCT TTTTATATTC
     2881 TCTCTCTAGT ATATAAACGC AGAAAGGCCC ACCCGAAGGT GAGCCAGTGT GAGGTACTAA
     2941 AACAATTCAT CCAGTAAAAT ATAATATTTT ATTTTCTCCC AATCAGGCTT GATCCCCAGT
     3001 AAGTCAAAAA ATAGCTCGAC ATACTGTTCT TCCCCGATAT CCTCCCTGAT CGACCGGACG
     3061 CAGAAGGCAA TGTCATACCA CTTGTCCGCC CTGCCGCTTC TCCCAAGATC AATAAAGCCA
     3121 CTTACTTTGC CATCTTTCAC AAAGATGTTG CTGTCTCCCA GGTCGCCGTG GGAAAAGACA
     3181 AGTTCCTCTT CGGGCTTTTC CGTCTTTAAA AAATCATACA GCTCGCGCGG ATCTTTAAAT
     3241 GGAGTGTCcT CTTCCCAGTT TTCGCAATCC ACATCGGCCA GATCGTTATT CAGTAAGTAA
     3301 TCCAATTCGG CTAAGCGGCT GTCTAAGCTA TTCGTATAGG GACAATCCGA TATGTCGATG
     3361 GAGTGAAAGA GCCTGATGCA CTCCGCATAC AGCTCGATAA TCTTTTCAGG GCTTTGTTCA
     3421 TCTTCATACT CTTCCGAGCA AAGGACGCCA TCGGCCTCAC TCATGAGCAG ATTGCTCCAG
     3481 CCATCATGCC GTTCAAAGTG CAGGACCTTT GGAACAGGCA GCTTTCCTTC CAGCCATAGC
     3541 ATCATGTCCT TTTCCCGTTC CACATCATAG GTGGTCCCTT TATACCGGCT GTCCGTCATT
     3601 TTTAAATATA GGTTTTCATT TTCTCCCACC AGCTTATATA CCTTAGCAGG AGACATTCCT
     3661 TCCGTATCTT TTACGCAGCG GTATTTTTCG ATCAGTTTTT TCAATTCCGG TGATATTCTC
     3721 ATTTTAGCCA TTTATTATTT CCTTCCTCTT TTCTACAGTA TTTAAAGATA CCCCAAGAAG
     3781 CTAATTATAA CAAGACGAAC TCCAATTCAC TGTTCCTTGC ATTCTAAAAC CTTAAATACC
     3841 AGAAACGCGC CCAGCTGTCT AGGGCGGCGG ATTTGTCCTA CTCAGGAGAG CGTTCACCGA
     3901 CAAACAACAG ATAAAACGAA AGGCCCAGTC TTTCGACTGA GCCTTTCGTT TTATTTGATG
     3961 CCT
//
