# Supplementary material for: Bacillus SEVA siblings: A Golden Gate-based toolbox to create personalized integrative vectors for Bacillus subtilis
Source: Sci Rep. 2017 Oct 26;7:14134. doi: 10.1038/s41598-017-14329-5 (PMC5658365; doi:10.1038/s41598-017-14329-5)
Supplement: Supplementary file 2 — Supplementary Information [file 41598_2017_14329_MOESM2_ESM.zip › Radeck2017-Suppl-3/pBSc393K.gbk]

LOCUS       pBSc393K      4412 bp    DNA     circular SYN 01-APR-2017
DEFINITION  Cloning vector pBSc393K, complete sequence.
SOURCE      Cloning vector pBSc393K (unknown)
  ORGANISM  other sequences; artificial sequences; vectors.
REFERENCE   1  (bases 1 to 4412)
  AUTHORS   Radeck, J., Meyer, D., Lautenschlager, N., and Mascher, T.
  TITLE     Bacillus SEVA siblings: A Golden Gate-based toolbox to create personalized 
            integrative vectors for Bacillus subtilis
  JOURNAL   Unpublished
REFERENCE   2  (bases 1 to 4412)
  AUTHORS   Radeck, J., Meyer, D., Lautenschlager, N., and Mascher, T.
  TITLE     Direct Submission
  JOURNAL   Submitted (06-APR-2017) General Microbiology, Institute of Microbiology, 
            Technische Universit�t Dresden, Dresden, Germany
COMMENT     ##Assembly-Data-START
            ##Assembly Method       :: CLC Main Workbench v.7.8.1
            Sequencing Technology :: Sanger dideoxy sequencing
            ##Assembly-Data-END##
FEATURES             Location/Qualifiers
     primer          131..150
                     /label="TM1581"
     unsure          154..159
                     /label="SmaI-star?"
     primer_bind     204..227
                     /note="F24"
     CDS             235..558
                     /gene="lacZa_18"
                     /codon_start=1
                     /transl_table=11
                     /product="LacZa"
                     /protein_id="AFV59847.1"
                     /db_xref="GI:410073779"
                     /translation="MTMITNSSSVPGDPLESTCRHASLALAVVLQRRDWENPGVTQLN
                     RLAAHPPFASWRNSEEARTDRPSQQLRSLNGEWRLMRYFLLTHLCGISHRIWCTLSTI
                     CSDAA"
     misc_feature    <250..315
                     /gene="lacZa_18"
                     /note="B domain; Region: IgG_binding_B; pfam01378"
                     /db_xref="CDD:144825"
     primer_bind     complement(329..352)
                     /note="R24"
     primer          complement(392..412)
                     /label="TM0010"
     terminator      600..702
                     /note="T0"
     primer_bind     complement(658..674)
                     /label="TM3681"
     primer_bind     658..674
                     /label="TM3682"
     misc_feature    complement(725..768)
                     /feature_type="Insertion"
                     /origin="E-site (gaga) (44bp linear)Fragment: full
                     sequenceOrientation: originalPlus strand 5':   no
                     changePlus strand 3':   no changeMinus strand 5':  no
                     changeMinus strand 3':  no change"
                     /label="E-site (gaga)"
     mutation        788
                     /label="was BsmBI"
     misc_feature    808..1545
                     /gene="neo"
                     /note="Aminoglycoside 3'-phosphotransferase (APH). The
                     APH subfamily is part of a larger superfamily that
                     includes the catalytic domains of other kinases, such as
                     the typical serine/threonine/tyrosine protein kinases
                     (PKs), RIO kinases, actin-fragmin...; Region: APH;
                     cd05150"
                     /db_xref="CDD:240171"
     misc_feature    811..1503
                     /gene="neo"
                     /note="Phosphotransferase enzyme family; Region: APH;
                     pfam01636"
                     /db_xref="CDD:250760"
     misc_feature    join(823..825,829..840,850..852,889..891,895..897,976..978,1024..1035,1045..1047,1222..1233,1324..1326,1336..1341,1345..1347,1375..1380,1432..1437,1444..1446,1534..1539,1543..1545)
                     /gene="neo"
                     /note="active site"
                     /db_xref="CDD:240171"
     misc_feature    join(823..825,835..840,850..852,889..891,895..897,1024..1035,1045..1047,1336..1341,1345..1347,1375..1380)
                     /gene="neo"
                     /note="ATP binding site [chemical binding]; other site"
                     /db_xref="CDD:240171"
     CDS             896..1555
                     /label="cat"
     mutation        1207
                     /label="was BtgZI"
     misc_feature    join(1225..1233,1324..1326,1432..1437,1444..1446,1534..1539,1543..1545)
                     /gene="neo"
                     /note="antibiotic binding site [chemical binding]; other
                     site"
                     /db_xref="CDD:240171"
     mutation        1330
                     /label="was BsmBI"
     mutation        1531
                     /label="was BtgZI"
     misc_feature    1590..1825
                     /note="oriT"
     primer          1596..1613
                     /label="TM3684"
     primer          complement(1803..1820)
                     /label="TM3683"
     misc_feature    complement(<1828..>3228)
                     /vntifkey="21"
                     /label="ColE + rop fragment pBR322"
                     /note="entspricht dem E.coli GG ColE1 + rop fragment"
     rep_origin      complement(<1828..2505)
                     /vntifkey="33"
                     /label="ColE1"
     primer          2546..2563
                     /label="TM2890"
     modified_base   complement(2853..2854)
                     /label="BsmBI/BsaI"
     CDS             complement(2874..3065)
                     /vntifkey="4"
                     /label="rop"
     mutation        3066..3067
                     /label="T lost in between"
     mutation        3087..3088
                     /label="A lost in between"
     modified_base   complement(3199..>3228)
                     /label="hier"
     misc_feature    <3225..3228
                     /label="AscI overh"
     misc_feature    3229..3278
                     /feature_type="Insertion"
                     /origin="C-site (gcga) (58bp linear)Fragment: full
                     sequenceOrientation: originalPlus strand 5':   no
                     changePlus strand 3':   no changeMinus strand 5':  no
                     changeMinus strand 3':  no change"
                     /label="C-site (gcga)"
     terminator      complement(3286..3381)
                     /label="B0014"
     CDS             complement(3386..4180)
                     /label="kan"
     Site            complement(3695..3700)
                     /site_type="restriction site"
                     /label="BbsI"
     RBS             complement(4189..4196)
     -10_signal      complement(4233..4241)
                     /label="-10"
     -35_signal      complement(4260..4264)
                     /label="-35?"
     terminator      4307..4411
                     /note="T1"
     primer_bind     4310..4327
                     /label="TM3680"
     primer_bind     complement(4310..4327)
                     /label="TM3685"
ORIGIN
        1 TTAATTAAGA AGCGGAAGAG CGCCCAATAC GCAAACCGCC TCTCCCCGCG CGTTGGCCGA
       61 TTCATTAATG CAGCTGGCAC GACAGGTTTC CCGACTGGAA AGCGGGCAGT GAGCGCAACG
      121 CAATTAATGT GAGTTAGCTC ACTCATTAGG CACCCCAGGC TTTACACTTT ATGCTTCCGG
      181 CTCGTATGTT GTGTGGAATT GTGAGCGGAT AACAATTTCA CACAGGAAAC AGCTATGACC
      241 ATGATTACGA ATTCGAGCTC GGTACCCGGG GATCCTCTAG AGTCGACCTG CAGGCATGCA
      301 AGCTTGGCAC TGGCCGTCGT TTTACAACGT CGTGACTGGG AAAACCCTGG CGTTACCCAA
      361 CTTAATCGCC TTGCAGCACA TCCCCCTTTC GCCAGCTGGC GTAATAGCGA AGAGGCCCGC
      421 ACCGATCGCC CTTCCtAACA GTTGCGCAGC CTGAATGGCG AATGGCGCCT GATGCGGTAT
      481 TTTCTCCTTA CGCATCTGTG CGGTATTTCA CACCGCATAT GGTGCACTCT CAGTACAATC
      541 TGCTCTGATG CCGCATAGTT AAGCCAGCCC CGACACCCGC CAACACCCGC TGAACTAGTC
      601 TTGGACTCCT GTTGATAGAT CCAGTAATGA CCTCAGAACT CCATCTGGAT TTGTTCAGAA
      661 CGCTCGGTTG CCGCCGGGCG TTTTTTATTG GTGAGAATCC AGGGGTCCCC AATAATTACG
      721 ATTTGAGAtG AGACCttGCA GGTGAGAtGA GACGGTCTTC aaCATCGCAG TAAATTGGCG
      781 AAAATGAcAC GTTGATCGGC ACGTAAGAGG TTCCAACTTT CACCATAATG AAATAAGATC
      841 ACTACCGGGC GTATTTTTTG AGTTATCGAG ATTTTCAGGA GCTAAGGAAG CTAAAATGGA
      901 GAAAAAAATC ACTGGATATA CCACCGTTGA TATATCCCAA TGGCATCGTA AAGAACATTT
      961 TGAGGCATTT CAGTCAGTTG CTCAATGTAC CTATAACCAG ACCGTTCAGC TGGATATTAC
     1021 GGCCTTTTTA AAGACCGTAA AGAAAAATAA GCACAAGTTT TATCCGGCCT TTATTCACAT
     1081 TCTTGCCCGC CTGATGAATG CTCATCCGGA ATTTCGTATG GCAATGAAAG ACGGTGAGCT
     1141 GGTGATATGG GATAGTGTTC ACCCTTGTTA CACCGTTTTC CATGAGCAAA CTGAAACGTT
     1201 TTCATCcCTC TGGAGTGAAT ACCACGACGA TTTCCGGCAG TTTCTACACA TATATTCGCA
     1261 AGATGTGGCG TGTTACGGTG AAAACCTGGC CTATTTCCCT AAAGGGTTTA TTGAGAATAT
     1321 GTTTTTCGTa TCAGCCAATC CCTGGGTGAG TTTCACCAGT TTTGATTTAA ACGTGGCCAA
     1381 TATGGACAAC TTCTTCGCCC CCGTTTTCAC CATGGGCAAA TATTATACGC AAGGCGACAA
     1441 GGTGCTGATG CCGCTGGCGA TTCAGGTTCA TCATGCCGTT TGTGATGGCT TCCATGTCGG
     1501 CAGAATGCTT AATGAATTAC AACAGTACTG tGATGAGTGG CAGGGCGGGG CGTAATTTGA
     1561 CTTCGGTCCG CGCGTTGTCC TTTTCCGCTG CATAACCCTG CTTCGGGGTC ATTATAGCGA
     1621 TTTTTTCGGT ATATCCATCC TTTTTCGCAC GATATACAGG ATTTTGCCAA AGGGTTCGTG
     1681 TAGACTTTCC TTGGTGTATC CAACGGCGTC AGCCGGGCAG GATAGGTGAA GTAGGCCCAC
     1741 CCGCGAGCGG GTGTTCCTTC TTCACTGTCC CTTATTCGCA CCTGGCGGTG CTCAACGGGA
     1801 ATCCTGCTCT GCGAGGCTGG CCGTAGGCCG GCCCGTAGAA AAGATCAAAG GATCTTCTTG
     1861 AGATCCTTTT TTTCTGCGCG TAATCTGCTG CTTGCAAACA AAAAAACCAC CGCTACCAGC
     1921 GGTGGTTTGT TTGCCGGATC AAGAGCTACC AACTCTTTTT CCGAAGGTAA CTGGCTTCAG
     1981 CAGAGCGCAG ATACCAAATA CTGTCCTTCT AGTGTAGCCG TAGTTAGGCC ACCACTTCAA
     2041 GAACTCTGTA GCACCGCCTA CATACCTCGC TCTGCTAATC CTGTTACCAG TGGCTGCTGC
     2101 CAGTGGCGAT AAGTCGTGTC TTACCGGGTT GGACTCAAGA CGATAGTTAC CGGATAAGGC
     2161 GCAGCGGTCG GGCTGAACGG GGGGTTCGTG CACACAGCCC AGCTTGGAGC GAACGACCTA
     2221 CACCGAACTG AGATACCTAC AGCGTGAGCT ATGAGAAAGC GCCACGCTTC CCGAAGGGAG
     2281 AAAGGCGGAC AGGTATCCGG TAAGCGGCAG GGTCGGAACA GGAGAGCGCA CGAGGGAGCT
     2341 TCCAGGGGGA AACGCCTGGT ATCTTTATAG TCCTGTCGGG TTTCGCCACC TCTGACTTGA
     2401 GCGTCGATTT TTGTGATGCT CGTCAGGGGG GCGGAGCCTA TGGAAAAACG CCAGCAACGC
     2461 GGCCTTTTTA CGGTTCCTGG CCTTTTGCTG GCCTTTTGCT CACATGTTCT TTCCTGCGTT
     2521 ATCCCCTGAT TCTGTGGATA ACCGTATTAC CGCCTTTGAG TGAGCTGATA CCGCTCGCCG
     2581 CAGCCGAACG ACCGAGCGCA GCGAGTCAGT GAGCGAGGAA GCGGAAGAGC GCCTGATGCG
     2641 GTATTTTCTC CTTACGCATC TGTGCGGTAT TTCACACCGC ATATGGTGCA CTCTCAGTAC
     2701 AATCTGCTCT GATGCCGCAT AGTTAAGCCA GTATACACTC CGCTATCGCT ACGTGACTGG
     2761 GTCATGGCTG CGCCCCGACA CCCGCCAACA CCCGCTGACG CGCCCTGACG GGCTTGTCTG
     2821 CTCCCGGCAT CCGCTTACAG ACAAGCTGTG ACgcTCTCCG GGAGCTGCAT GTGTCAGAGG
     2881 TTTTCACCGT CATCACCGAA ACGCGCGAGG CAGCTGCGGT AAAGCTCATC AGCGTGGTCG
     2941 TGAAGCGATT CACAGATGTC TGCCTGTTCA TCCGCGTCCA GCTCGTTGAG TTTCTCCAGA
     3001 AGCGTTAATG TCTGGCTTCT GATAAAGCGG GCCATGTTAA GGGCGGTTTT TTCCTGTTTG
     3061 GTCACTGATG CCTCCGTGTA AGGGGGATTT CTGTTCATGG GGGTAATGAT ACCGATGAAA
     3121 CGAGAGAGGA TGCTCACGAT ACGGGTTACT GATGATGAAC ATGCCCGGTT ACTGGAACGT
     3181 TGTGAGGGTA AACAACTGGC GGTATGGATG CGGCGGGata ttggCGCGtt CACCTGCGAT
     3241 GGCGAAGACt tGCGAGGTCT CaGCGAtCGT CTCaGCGAGG CGCGTAAAAT AATAAAAAAG
     3301 CCGGATTAAT AATCTGGCTT TTTATATTCT CTCTCTAGTA TATAAACGCA GAAAGGCCCA
     3361 CCCGAAGGTG AGCCAGTGTG AGGTACTAAA ACAATTCATC CAGTAAAATA TAATATTTTA
     3421 TTTTCTCCCA ATCAGGCTTG ATCCCCAGTA AGTCAAAAAA TAGCTCGACA TACTGTTCTT
     3481 CCCCGATATC CTCCCTGATC GACCGGACGC AGAAGGCAAT GTCATACCAC TTGTCCGCCC
     3541 TGCCGCTTCT CCCAAGATCA ATAAAGCCAC TTACTTTGCC ATCTTTCACA AAGATGTTGC
     3601 TGTCTCCCAG GTCGCCGTGG GAAAAGACAA GTTCCTCTTC GGGCTTTTCC GTCTTTAAAA
     3661 AATCATACAG CTCGCGCGGA TCTTTAAATG GAGTGTCcTC TTCCCAGTTT TCGCAATCCA
     3721 CATCGGCCAG ATCGTTATTC AGTAAGTAAT CCAATTCGGC TAAGCGGCTG TCTAAGCTAT
     3781 TCGTATAGGG ACAATCCGAT ATGTCGATGG AGTGAAAGAG CCTGATGCAC TCCGCATACA
     3841 GCTCGATAAT CTTTTCAGGG CTTTGTTCAT CTTCATACTC TTCCGAGCAA AGGACGCCAT
     3901 CGGCCTCACT CATGAGCAGA TTGCTCCAGC CATCATGCCG TTCAAAGTGC AGGACCTTTG
     3961 GAACAGGCAG CTTTCCTTCC AGCCATAGCA TCATGTCCTT TTCCCGTTCC ACATCATAGG
     4021 TGGTCCCTTT ATACCGGCTG TCCGTCATTT TTAAATATAG GTTTTCATTT TCTCCCACCA
     4081 GCTTATATAC CTTAGCAGGA GACATTCCTT CCGTATCTTT TACGCAGCGG TATTTTTCGA
     4141 TCAGTTTTTT CAATTCCGGT GATATTCTCA TTTTAGCCAT TTATTATTTC CTTCCTCTTT
     4201 TCTACAGTAT TTAAAGATAC CCCAAGAAGC TAATTATAAC AAGACGAACT CCAATTCACT
     4261 GTTCCTTGCA TTCTAAAACC TTAAATACCA GAAACGCGCC CAGCTGTCTA GGGCGGCGGA
     4321 TTTGTCCTAC TCAGGAGAGC GTTCACCGAC AAACAACAGA TAAAACGAAA GGCCCAGTCT
     4381 TTCGACTGAG CCTTTCGTTT TATTTGATGC CT
//
