# Supplementary material for: Bacillus SEVA siblings: A Golden Gate-based toolbox to create personalized integrative vectors for Bacillus subtilis
Source: Sci Rep. 2017 Oct 26;7:14134. doi: 10.1038/s41598-017-14329-5 (PMC5658365; doi:10.1038/s41598-017-14329-5)
Supplement: Supplementary file 2 — Supplementary Information [file 41598_2017_14329_MOESM2_ESM.zip › Radeck2017-Suppl-3/pSEVA243X.gbk]

LOCUS       pSEVA243X      4121 bp    DNA     circular SYN 01-APR-2017
DEFINITION  Cloning vector pSEVA243X, complete sequence.
SOURCE      Cloning vector pSEVA243X (unknown)
  ORGANISM  other sequences; artificial sequences; vectors.
REFERENCE   1  (bases 1 to 4121)
  AUTHORS   Radeck, J., Meyer, D., Lautenschlager, N., and Mascher, T.
  TITLE     Bacillus SEVA siblings: A Golden Gate-based toolbox to create personalized 
            integrative vectors for Bacillus subtilis
  JOURNAL   Unpublished
REFERENCE   2  (bases 1 to 4121)
  AUTHORS   Radeck, J., Meyer, D., Lautenschlager, N., and Mascher, T.
  TITLE     Direct Submission
  JOURNAL   Submitted (06-APR-2017) General Microbiology, Institute of Microbiology, 
            Technische Universit�t Dresden, Dresden, Germany
COMMENT     ##Assembly-Data-START
            ##Assembly Method       :: CLC Main Workbench v.7.8.1
            Sequencing Technology :: Sanger dideoxy sequencing
            ##Assembly-Data-END##
FEATURES             Location/Qualifiers
     primer_bind     131..150
                     /label="TM1581"
     primer_bind     204..227
                     /note="F24"
     CDS             join(235..267,370..660)
                     /gene="lacZa_18"
                     /codon_start=1
                     /transl_table=11
                     /product="LacZa"
                     /protein_id="AFV59847.1"
                     /db_xref="GI:410073779"
                     /translation="MTMITNSSSVPGDPLESTCRHASLALAVVLQRRDWENPGVTQLN
                     RLAAHPPFASWRNSEEARTDRPSQQLRSLNGEWRLMRYFLLTHLCGISHRIWCTLSTI
                     CSDAA"
                     /label="lacZa*_18"
     gene            join(235..267,370..660)
                     /gene="lacZa_18"
                     /label="lacZa*_18"
     misc_feature    join(<250..267,370..417)
                     /gene="lacZa_18"
                     /note="B domain; Region: IgG_binding_B; pfam01378"
                     /db_xref="CDD:144825"
     misc_feature    268..314
                     /feature_type="Insertion"
                     /label="MIIs B2 (accc)"
     Region          315..320
                     /label="EcoRV-blunt"
     misc_feature    321..369
                     /feature_type="Insertion"
                     /label="MIIs C1 (gcga)"
     primer_bind     complement(431..454)
                     /note="R24"
     primer_bind     complement(494..514)
                     /label="TM0010"
     mutation        624
                     /label="premature stop"
     terminator      702..804
                     /note="T0"
     primer_bind     complement(760..776)
                     /label="TM3681"
     primer_bind     760..776
                     /label="TM3682"
     primer_bind     complement(900..924)
                     /label="TM3784"
     CDS             932..1747
                     /gene="neo"
                     /codon_start=1
                     /transl_table=11
                     /product="neomycin phosphotransferase"
                     /protein_id="AFV59848.1"
                     /db_xref="GI:410073780"
                     /translation="MSHIQRETSCSRPRLNSNMDADLYGYKWARDNVGQSGATIYRLY
                     GKPDAPELFLKHGKGSVANDVTDEMVRLNWLTEFMPLPTIKHFIRTPDDAWLLTTAIP
                     GKTAFQVLEEYPDSGENIVDALAVFLRRLHSIPVCNCPFNSDRVFRLAQAQSRMNNGL
                     VDASDFDDERNGWPVEQVWKEMHKLLPFSPDSVVTHGDFSLDNLIFDEGKLIGCIDVG
                     RVGIADRYQDLAILWNCLGEFSPSLQKRLFQKYGIDNPDMNKLQFHLMLDEFF"
     gene            932..1747
                     /gene="neo"
     misc_feature    1007..1744
                     /gene="neo"
                     /note="Aminoglycoside 3'-phosphotransferase (APH). The
                     APH subfamily is part of a larger superfamily that
                     includes the catalytic domains of other kinases, such as
                     the typical serine/threonine/tyrosine protein kinases
                     (PKs), RIO kinases, actin-fragmin...; Region: APH;
                     cd05150"
                     /db_xref="CDD:240171"
     misc_feature    join(1022..1024,1028..1039,1049..1051,1088..1090,1094..1096,1175..1177,1223..1234,1244..1246,1421..1432,1523..1525,1535..1540,1544..1546,1574..1579,1631..1636,1643..1645,1733..1738,1742..1744)
                     /gene="neo"
                     /note="active site"
                     /db_xref="CDD:240171"
     misc_feature    join(1022..1024,1034..1039,1049..1051,1088..1090,1094..1096,1223..1234,1244..1246,1535..1540,1544..1546,1574..1579)
                     /gene="neo"
                     /note="ATP binding site [chemical binding]; other site"
                     /db_xref="CDD:240171"
     misc_feature    join(1424..1432,1523..1525,1631..1636,1643..1645,1733..1738,1742..1744)
                     /gene="neo"
                     /note="antibiotic binding site [chemical binding]; other
                     site"
                     /db_xref="CDD:240171"
     misc_feature    1789..2024
                     /note="oriT"
     primer_bind     1795..1812
                     /label="TM3684"
     primer_bind     complement(2002..2019)
                     /label="TM3683"
     CDS             complement(2758..3600)
                     /gene="rep"
                     /codon_start=1
                     /transl_table=11
                     /product="replication protein"
                     /protein_id="AFV59849.1"
                     /db_xref="GI:410073781"
                     /translation="MSNVASPPMVYKSNALVEAAYRLSVQEQRIVLACISQVKRSEPV
                     TDEVMYSVTAEDIATMAGVPIESSYNQLKEAALRLKRREVRLTQEPNGKGKRPSVMIT
                     GWVQTIIYREGEGRVELRFTKDMLPYLTELTKQFTKYALADVAKMDSTHAIRLYELLM
                     QWDSIGQREIEIDQLRKWFQLEGRYPSIKDFKLRVLDPAVTQINEHSPLQVEWAQRKT
                     GRKVTHLLFSFGPKKPAKAVGKAPAKRKAGKISDAEIAKQARPGETWEAARARLTQMP
                     LDLA"
     gene            complement(2758..3600)
                     /gene="rep"
     misc_feature    complement(2914..3573)
                     /gene="rep"
                     /note="Initiator Replication protein; Region: Rep_3;
                     pfam01051"
                     /db_xref="CDD:250324"
     primer_bind     3807..3827
                     /label="TM3782"
     terminator      4016..4120
                     /note="T1"
     primer_bind     4019..4036
                     /label="TM3680"
     primer_bind     complement(4019..4036)
                     /label="TM3685"
ORIGIN
        1 TTAATTAAGA AGCGGAAGAG CGCCCAATAC GCAAACCGCC TCTCCCCGCG CGTTGGCCGA
       61 TTCATTAATG CAGCTGGCAC GACAGGTTTC CCGACTGGAA AGCGGGCAGT GAGCGCAACG
      121 CAATTAATGT GAGTTAGCTC ACTCATTAGG CACCCCAGGC TTTACACTTT ATGCTTCCGG
      181 CTCGTATGTT GTGTGGAATT GTGAGCGGAT AACAATTTCA CACAGGAAAC AGCTATGACC
      241 ATGATTACGA ATTCGAGCTC GGTACCCGGT CTCAACCCAC CTGCGATGAC CCGTCTCTAC
      301 CCGAAGACTT ACCCGATATC GCGATTGTCT TCGCGACGAG ACGCGACATC GCAGGTGCGA
      361 CGAGACCAAG GGGATCCTCT AGAGTCGACC TGCAGGCATG CAAGCTTGGC ACTGGCCGTC
      421 GTTTTACAAC GTCGTGACTG GGAAAACCCT GGCGTTACCC AACTTAATCG CCTTGCAGCA
      481 CATCCCCCTT TCGCCAGCTG GCGTAATAGC GAAGAGGCCC GCACCGATCG CCCTTCCCAA
      541 CAGTTGCGCA GCCTGAATGG CGAATGGCGC CTGATGCGGT ATTTTCTCCT TACGCATCTG
      601 TGCGGTATTT CACACCGCAT ATGATGCACT CTCAGTACAA TCTGCTCTGA TGCCGCATAG
      661 TTAAGCCAGC CCCGACACCC GCCAACACCC GCTGAACTAG TCTTGGACTC CTGTTGATAG
      721 ATCCAGTAAT GACCTCAGAA CTCCATCTGG ATTTGTTCAG AACGCTCGGT TGCCGCCGGG
      781 CGTTTTTTAT TGGTGAGAAT CCAGGGGTCC CCAATAATTA CGATTTAAAT TTGTGTCTCA
      841 AAATCTCTGA TGTTACATTG CACAAGATAA AAATATATCA TCATGAACAA TAAAACTGTC
      901 TGCTTACATA AACAGTAATA CAAGGGGTGT TATGAGCCAT ATTCAGCGTG AAACGAGCTG
      961 TAGCCGTCCG CGTCTGAACA GCAACATGGA TGCGGATCTG TATGGCTATA AATGGGCGCG
     1021 TGATAACGTG GGTCAGAGCG GCGCGACCAT TTATCGTCTG TATGGCAAAC CGGATGCGCC
     1081 GGAACTGTTT CTGAAACATG GCAAAGGCAG CGTGGCGAAC GATGTGACCG ATGAAATGGT
     1141 GCGTCTGAAC TGGCTGACCG AATTTATGCC GCTGCCGACC ATTAAACATT TTATTCGCAC
     1201 CCCGGATGAT GCGTGGCTGC TGACCACCGC GATTCCGGGC AAAACCGCGT TTCAGGTGCT
     1261 GGAAGAATAT CCGGATAGCG GCGAAAACAT TGTGGATGCG CTGGCCGTGT TTCTGCGTCG
     1321 TCTGCATAGC ATTCCGGTGT GCAACTGCCC GTTTAACAGC GATCGTGTGT TTCGTCTGGC
     1381 CCAGGCGCAG AGCCGTATGA ACAACGGCCT GGTGGATGCG AGCGATTTTG ATGATGAACG
     1441 TAACGGCTGG CCGGTGGAAC AGGTGTGGAA AGAAATGCAT AAACTGCTGC CGTTTAGCCC
     1501 GGATAGCGTG GTGACCCACG GCGATTTTAG CCTGGATAAC CTGATTTTCG ATGAAGGCAA
     1561 ACTGATTGGC TGCATTGATG TGGGCCGTGT GGGCATTGCG GATCGTTATC AGGATCTGGC
     1621 CATTCTGTGG AACTGCCTGG GCGAATTTAG CCCGAGCCTG CAAAAACGTC TGTTTCAGAA
     1681 ATATGGCATT GATAATCCGG ATATGAACAA ACTGCAATTT CATCTGATGC TGGATGAATT
     1741 TTTCTAATAA TTAATTGGAC CGCGGTCCGC GCGTTGTCCT TTTCCGCTGC ATAACCCTGC
     1801 TTCGGGGTCA TTATAGCGAT TTTTTCGGTA TATCCATCCT TTTTCGCACG ATATACAGGA
     1861 TTTTGCCAAA GGGTTCGTGT AGACTTTCCT TGGTGTATCC AACGGCGTCA GCCGGGCAGG
     1921 ATAGGTGAAG TAGGCCCACC CGCGAGCGGG TGTTCCTTCT TCACTGTCCC TTATTCGCAC
     1981 CTGGCGGTGC TCAACGGGAA TCCTGCTCTG CGAGGCTGGC CGTAGGCCGG CCGATAATCT
     2041 CATGACCAAA ATCCCTTAAC GTGAGTTTTC GTTCCACTGA GCGTCAGACC CCGTAGAAAA
     2101 GATCAAAGGA TCTTCTTGAG ATCCTTTTTT TCTGCGCGTA ATCTGCTGCT TGCAAACAAA
     2161 AAAACCACCG CTACCAGCGG TGGTTTGTTT GCCGGATCAA GAGCTACCAA CTCTTTTTCC
     2221 GAAGGTAACT GGCTTCAGCA GAGCGCAGAT ACCAAATACT GTTCTTCTAG TGTAGCCGTA
     2281 GTTAGGCCAC CACTTCAAGA ACTCTGTAGC ACCGCCTACA TACCTCGCTC TGCTAATCCT
     2341 GTTACCAGTG GCTGCTGCCA GTGGCGATAA GTCGTGTCTT ACCGGGTTGG ACTCAAGACG
     2401 ATAGTTACCG GATAAGGCGC AGCGGTCGGG CTGAACGGGG GGTTCGTGCA CACAGCCCAG
     2461 CTTGGAGCGA ACGACCTACA CCGAACTGAG ATACCTACAG CGTGAGCTAT GAGAAAGCGC
     2521 CACGCTTCCC GAAGGGAGAA AGGCGGACAG GCATCCGGTA AGCGGCAGGG TCGGAACAGG
     2581 AGAGCGCACG AGGGAGCTTC CAGGGGGAAA CGCCTGGTAT CTTTATAGTC CTGTCGGGTT
     2641 TCGCCACCTC TGACTTGAGC GTCGATTTTT GTGATGCTCG TCAGGGGGGC GGAGCCTATG
     2701 GAAAAACGCC AGCAACGCGG CCGTGAAAGG CAGGCCGGTC CGTGGTGGCC ACGGCCTCTA
     2761 GGCCAGATCC AGCGGCATCT GGGTTAGTCG AGCGCGGGCC GCTTCCCATG TCTCACCAGG
     2821 GCGAGCCTGT TTCGCGATCT CAGCATCTGA AATCTTCCCG GCCTTGCGCT TCGCTGGGGC
     2881 CTTACCCACC GCCTTGGCGG GCTTCTTCGG TCCAAAACTG AACAACAGAT GTGTGACCTT
     2941 GCGCCCGGTC TTTCGCTGCG CCCACTCCAC CTGTAGCGGG CTGTGCTCGT TGATCTGCGT
     3001 CACGGCTGGA TCAAGCACTC GCAACTTGAA GTCCTTGATC GAGGGATACC GGCCTTCCAG
     3061 TTGAAACCAC TTTCGCAGCT GGTCAATTTC TATTTCGCGC TGGCCGATGC TGTCCCATTG
     3121 CATGAGCAGC TCGTAAAGCC TGATCGCGTG GGTGCTGTCC ATCTTGGCCA CGTCAGCCAA
     3181 GGCGTATTTG GTGAACTGTT TGGTGAGTTC CGTCAGGTAC GGCAGCATGT CTTTGGTGAA
     3241 CCTGAGTTCT ACACGGCCCT CACCCTCCCG GTAGATGATT GTTTGCACCC AGCCGGTAAT
     3301 CATCACACTC GGTCTTTTCC CCTTGCCATT GGGCTCTTGG GTTAACCGGA CTTCCCGCCG
     3361 TTTCAGGCGC AGGGCCGCTT CTTTGAGCTG GTTGTAGGAA GATTCGATAG GGACACCCGC
     3421 CATCGTCGCT ATGTCCTCCG CCGTCACTGA ATACATCACT TCATCGGTGA CAGGCTCGCT
     3481 CCTCTTCACC TGGCTAATAC AGGCCAGAAC GATCCGCTGT TCCTGAACAC TGAGGCGATA
     3541 CGCGGCCTCG ACCAGGGCAT TGCTTTTGTA AACCATTGGG GGTGAGGCCA CGTTCGACAT
     3601 TCCTTGTGTA TAAGGGGACA CTGTATCTGC GTCCCACAAT ACAACAAATC CGTCCCTTTA
     3661 CAACAACAAA TCCGTCCCTT CTTAACAACA AATCCGTCCC TTAATGGCAA CAAATCCGTC
     3721 CCTTTTTAAA CTCTACAGGC CACGGATTAC GTGGCCTGTA GACGTCCTAA AAGGTTTAAA
     3781 AGGGAAAAGG AAGAAAAGGG TGGAAACGCA AAAAACGCAC CACTACGTGG CCCCGTTGGG
     3841 GCCGCATTTG TGCCCCTGAA GGGGCGGGGG AGGCGTCTGG GCAATCCCCG TTTTACCAGT
     3901 CCCCTATCGC CGCCTGAGAG GGCGCAGGAA GCGAGTAATC AGGGTATCGA GGCGGATTCA
     3961 CCCTTGGCGT CCAACCAGCG GCACCAGCGG CGCCTGAGAG GGGCGCGCCC AGCTGTCTAG
     4021 GGCGGCGGAT TTGTCCTACT CAGGAGAGCG TTCACCGACA AACAACAGAT AAAACGAAAG
     4081 GCCCAGTCTT TCGACTGAGC CTTTCGTTTT ATTTGATGCC T
//
