# Supplementary material for: Bacillus SEVA siblings: A Golden Gate-based toolbox to create personalized integrative vectors for Bacillus subtilis
Source: Sci Rep. 2017 Oct 26;7:14134. doi: 10.1038/s41598-017-14329-5 (PMC5658365; doi:10.1038/s41598-017-14329-5)
Supplement: Supplementary file 2 — Supplementary Information [file 41598_2017_14329_MOESM2_ESM.zip › Radeck2017-Suppl-3/pSEVA243Y.gbk]

LOCUS       pSEVA243Y      4130 bp    DNA     circular SYN 01-APR-2017
DEFINITION  Cloning vector pSEVA243Y, complete sequence.
SOURCE      Cloning vector pSEVA243Y (unknown)
  ORGANISM  other sequences; artificial sequences; vectors.
REFERENCE   1  (bases 1 to 4130)
  AUTHORS   Radeck, J., Meyer, D., Lautenschlager, N., and Mascher, T.
  TITLE     Bacillus SEVA siblings: A Golden Gate-based toolbox to create personalized 
            integrative vectors for Bacillus subtilis
  JOURNAL   Unpublished
REFERENCE   2  (bases 1 to 4130)
  AUTHORS   Radeck, J., Meyer, D., Lautenschlager, N., and Mascher, T.
  TITLE     Direct Submission
  JOURNAL   Submitted (06-APR-2017) General Microbiology, Institute of Microbiology, 
            Technische Universit�t Dresden, Dresden, Germany
COMMENT     ##Assembly-Data-START
            ##Assembly Method       :: CLC Main Workbench v.7.8.1
            Sequencing Technology :: Sanger dideoxy sequencing
            ##Assembly-Data-END##
FEATURES             Location/Qualifiers
     primer_bind     131..150
                     /label="TM1581"
     primer_bind     204..227
                     /note="F24"
     CDS             235..669
                     /gene="lacZa_18"
                     /codon_start=1
                     /transl_table=11
                     /product="LacZa"
                     /protein_id="AFV59847.1"
                     /db_xref="GI:410073779"
                     /translation="MTMITNSSSVPGDPLESTCRHASLALAVVLQRRDWENPGVTQLN
                     RLAAHPPFASWRNSEEARTDRPSQQLRSLNGEWRLMRYFLLTHLCGISHRIWCTLSTI
                     CSDAA"
                     /label="lacZa*_18"
     gene            join(235..267,379..669)
                     /gene="lacZa_18"
                     /label="lacZa*_18"
     misc_feature    join(<250..267,379..426)
                     /gene="lacZa_18"
                     /note="B domain; Region: IgG_binding_B; pfam01378"
                     /db_xref="CDD:144825"
     misc_feature    268..321
                     /feature_type="Insertion"
                     /label="MIIs E2 (gaga)"
     Region          322..327
                     /label="EcoRV-blunt"
     misc_feature    328..378
                     /feature_type="Insertion"
                     /label="MIIs F1 (ctca)"
     CDS             330
                     /cds_type="ORF"
                     /label="for correct frame"
     Site            369..372
                     /site_type="restriction site"
                     /label="BsmBI cut, rec in pSEVA243"
     primer_bind     complement(440..463)
                     /note="R24"
     mutation        633
                     /label="premature stop"
     terminator      711..813
                     /note="T0"
     primer_bind     complement(769..785)
                     /label="TM3681"
     primer_bind     769..785
                     /label="TM3682"
     primer_bind     complement(909..933)
                     /label="TM3784"
     CDS             941..1756
                     /gene="neo"
                     /codon_start=1
                     /transl_table=11
                     /product="neomycin phosphotransferase"
                     /protein_id="AFV59848.1"
                     /db_xref="GI:410073780"
                     /translation="MSHIQRETSCSRPRLNSNMDADLYGYKWARDNVGQSGATIYRLY
                     GKPDAPELFLKHGKGSVANDVTDEMVRLNWLTEFMPLPTIKHFIRTPDDAWLLTTAIP
                     GKTAFQVLEEYPDSGENIVDALAVFLRRLHSIPVCNCPFNSDRVFRLAQAQSRMNNGL
                     VDASDFDDERNGWPVEQVWKEMHKLLPFSPDSVVTHGDFSLDNLIFDEGKLIGCIDVG
                     RVGIADRYQDLAILWNCLGEFSPSLQKRLFQKYGIDNPDMNKLQFHLMLDEFF"
     gene            941..1756
                     /gene="neo"
     misc_feature    1016..1753
                     /gene="neo"
                     /note="Aminoglycoside 3'-phosphotransferase (APH). The
                     APH subfamily is part of a larger superfamily that
                     includes the catalytic domains of other kinases, such as
                     the typical serine/threonine/tyrosine protein kinases
                     (PKs), RIO kinases, actin-fragmin...; Region: APH;
                     cd05150"
                     /db_xref="CDD:240171"
     misc_feature    join(1031..1033,1037..1048,1058..1060,1097..1099,1103..1105,1184..1186,1232..1243,1253..1255,1430..1441,1532..1534,1544..1549,1553..1555,1583..1588,1640..1645,1652..1654,1742..1747,1751..1753)
                     /gene="neo"
                     /note="active site"
                     /db_xref="CDD:240171"
     misc_feature    join(1031..1033,1043..1048,1058..1060,1097..1099,1103..1105,1232..1243,1253..1255,1544..1549,1553..1555,1583..1588)
                     /gene="neo"
                     /note="ATP binding site [chemical binding]; other site"
                     /db_xref="CDD:240171"
     misc_feature    join(1433..1441,1532..1534,1640..1645,1652..1654,1742..1747,1751..1753)
                     /gene="neo"
                     /note="antibiotic binding site [chemical binding]; other
                     site"
                     /db_xref="CDD:240171"
     misc_feature    1798..2033
                     /note="oriT"
     primer_bind     1804..1821
                     /label="TM3684"
     primer_bind     complement(2011..2028)
                     /label="TM3683"
     CDS             complement(2767..3609)
                     /gene="rep"
                     /codon_start=1
                     /transl_table=11
                     /product="replication protein"
                     /protein_id="AFV59849.1"
                     /db_xref="GI:410073781"
                     /translation="MSNVASPPMVYKSNALVEAAYRLSVQEQRIVLACISQVKRSEPV
                     TDEVMYSVTAEDIATMAGVPIESSYNQLKEAALRLKRREVRLTQEPNGKGKRPSVMIT
                     GWVQTIIYREGEGRVELRFTKDMLPYLTELTKQFTKYALADVAKMDSTHAIRLYELLM
                     QWDSIGQREIEIDQLRKWFQLEGRYPSIKDFKLRVLDPAVTQINEHSPLQVEWAQRKT
                     GRKVTHLLFSFGPKKPAKAVGKAPAKRKAGKISDAEIAKQARPGETWEAARARLTQMP
                     LDLA"
     gene            complement(2767..3609)
                     /gene="rep"
     misc_feature    complement(2923..3582)
                     /gene="rep"
                     /note="Initiator Replication protein; Region: Rep_3;
                     pfam01051"
                     /db_xref="CDD:250324"
     primer_bind     3816..3836
                     /label="TM3782"
     terminator      4025..4129
                     /note="T1"
     primer_bind     4028..4045
                     /label="TM3680"
     primer_bind     complement(4028..4045)
                     /label="TM3685"
ORIGIN
        1 TTAATTAAGA AGCGGAAGAG CGCCCAATAC GCAAACCGCC TCTCCCCGCG CGTTGGCCGA
       61 TTCATTAATG CAGCTGGCAC GACAGGTTTC CCGACTGGAA AGCGGGCAGT GAGCGCAACG
      121 CAATTAATGT GAGTTAGCTC ACTCATTAGG CACCCCAGGC TTTACACTTT ATGCTTCCGG
      181 CTCGTATGTT GTGTGGAATT GTGAGCGGAT AACAATTTCA CACAGGAAAC AGCTATGACC
      241 ATGATTACGA ATTCGAGCTC GGTACCCAAT CGTCTCAGAG ACACCTGCGA TGGAGAAGAC
      301 TTGAGAGGTC TCAGAGAATT GGATATCTCA GACTCATTGT CTTCTCATGA GACCTCACAT
      361 CGCAGGTGCT CAGGAGACGG GGATCCTCTA GAGTCGACCT GCAGGCATGC AAGCTTGGCA
      421 CTGGCCGTCG TTTTACAACG TCGTGACTGG GAAAACCCTG GCGTTACCCA ACTTAATCGC
      481 CTTGCAGCAC ATCCCCCTTT CGCCAGCTGG CGTAATAGCG AAGAGGCCCG CACCGATCGC
      541 CCTTCCCAAC AGTTGCGCAG CCTGAATGGC GAATGGCGCC TGATGCGGTA TTTTCTCCTT
      601 ACGCATCTGT GCGGTATTTC ACACCGCATA TGATGCACTC TCAGTACAAT CTGCTCTGAT
      661 GCCGCATAGT TAAGCCAGCC CCGACACCCG CCAACACCCG CTGAACTAGT CTTGGACTCC
      721 TGTTGATAGA TCCAGTAATG ACCTCAGAAC TCCATCTGGA TTTGTTCAGA ACGCTCGGTT
      781 GCCGCCGGGC GTTTTTTATT GGTGAGAATC CAGGGGTCCC CAATAATTAC GATTTAAATT
      841 TGTGTCTCAA AATCTCTGAT GTTACATTGC ACAAGATAAA AATATATCAT CATGAACAAT
      901 AAAACTGTCT GCTTACATAA ACAGTAATAC AAGGGGTGTT ATGAGCCATA TTCAGCGTGA
      961 AACGAGCTGT AGCCGTCCGC GTCTGAACAG CAACATGGAT GCGGATCTGT ATGGCTATAA
     1021 ATGGGCGCGT GATAACGTGG GTCAGAGCGG CGCGACCATT TATCGTCTGT ATGGCAAACC
     1081 GGATGCGCCG GAACTGTTTC TGAAACATGG CAAAGGCAGC GTGGCGAACG ATGTGACCGA
     1141 TGAAATGGTG CGTCTGAACT GGCTGACCGA ATTTATGCCG CTGCCGACCA TTAAACATTT
     1201 TATTCGCACC CCGGATGATG CGTGGCTGCT GACCACCGCG ATTCCGGGCA AAACCGCGTT
     1261 TCAGGTGCTG GAAGAATATC CGGATAGCGG CGAAAACATT GTGGATGCGC TGGCCGTGTT
     1321 TCTGCGTCGT CTGCATAGCA TTCCGGTGTG CAACTGCCCG TTTAACAGCG ATCGTGTGTT
     1381 TCGTCTGGCC CAGGCGCAGA GCCGTATGAA CAACGGCCTG GTGGATGCGA GCGATTTTGA
     1441 TGATGAACGT AACGGCTGGC CGGTGGAACA GGTGTGGAAA GAAATGCATA AACTGCTGCC
     1501 GTTTAGCCCG GATAGCGTGG TGACCCACGG CGATTTTAGC CTGGATAACC TGATTTTCGA
     1561 TGAAGGCAAA CTGATTGGCT GCATTGATGT GGGCCGTGTG GGCATTGCGG ATCGTTATCA
     1621 GGATCTGGCC ATTCTGTGGA ACTGCCTGGG CGAATTTAGC CCGAGCCTGC AAAAACGTCT
     1681 GTTTCAGAAA TATGGCATTG ATAATCCGGA TATGAACAAA CTGCAATTTC ATCTGATGCT
     1741 GGATGAATTT TTCTAATAAT TAATTGGACC GCGGTCCGCG CGTTGTCCTT TTCCGCTGCA
     1801 TAACCCTGCT TCGGGGTCAT TATAGCGATT TTTTCGGTAT ATCCATCCTT TTTCGCACGA
     1861 TATACAGGAT TTTGCCAAAG GGTTCGTGTA GACTTTCCTT GGTGTATCCA ACGGCGTCAG
     1921 CCGGGCAGGA TAGGTGAAGT AGGCCCACCC GCGAGCGGGT GTTCCTTCTT CACTGTCCCT
     1981 TATTCGCACC TGGCGGTGCT CAACGGGAAT CCTGCTCTGC GAGGCTGGCC GTAGGCCGGC
     2041 CGATAATCTC ATGACCAAAA TCCCTTAACG TGAGTTTTCG TTCCACTGAG CGTCAGACCC
     2101 CGTAGAAAAG ATCAAAGGAT CTTCTTGAGA TCCTTTTTTT CTGCGCGTAA TCTGCTGCTT
     2161 GCAAACAAAA AAACCACCGC TACCAGCGGT GGTTTGTTTG CCGGATCAAG AGCTACCAAC
     2221 TCTTTTTCCG AAGGTAACTG GCTTCAGCAG AGCGCAGATA CCAAATACTG TTCTTCTAGT
     2281 GTAGCCGTAG TTAGGCCACC ACTTCAAGAA CTCTGTAGCA CCGCCTACAT ACCTCGCTCT
     2341 GCTAATCCTG TTACCAGTGG CTGCTGCCAG TGGCGATAAG TCGTGTCTTA CCGGGTTGGA
     2401 CTCAAGACGA TAGTTACCGG ATAAGGCGCA GCGGTCGGGC TGAACGGGGG GTTCGTGCAC
     2461 ACAGCCCAGC TTGGAGCGAA CGACCTACAC CGAACTGAGA TACCTACAGC GTGAGCTATG
     2521 AGAAAGCGCC ACGCTTCCCG AAGGGAGAAA GGCGGACAGG CATCCGGTAA GCGGCAGGGT
     2581 CGGAACAGGA GAGCGCACGA GGGAGCTTCC AGGGGGAAAC GCCTGGTATC TTTATAGTCC
     2641 TGTCGGGTTT CGCCACCTCT GACTTGAGCG TCGATTTTTG TGATGCTCGT CAGGGGGGCG
     2701 GAGCCTATGG AAAAACGCCA GCAACGCGGC CGTGAAAGGC AGGCCGGTCC GTGGTGGCCA
     2761 CGGCCTCTAG GCCAGATCCA GCGGCATCTG GGTTAGTCGA GCGCGGGCCG CTTCCCATGT
     2821 CTCACCAGGG CGAGCCTGTT TCGCGATCTC AGCATCTGAA ATCTTCCCGG CCTTGCGCTT
     2881 CGCTGGGGCC TTACCCACCG CCTTGGCGGG CTTCTTCGGT CCAAAACTGA ACAACAGATG
     2941 TGTGACCTTG CGCCCGGTCT TTCGCTGCGC CCACTCCACC TGTAGCGGGC TGTGCTCGTT
     3001 GATCTGCGTC ACGGCTGGAT CAAGCACTCG CAACTTGAAG TCCTTGATCG AGGGATACCG
     3061 GCCTTCCAGT TGAAACCACT TTCGCAGCTG GTCAATTTCT ATTTCGCGCT GGCCGATGCT
     3121 GTCCCATTGC ATGAGCAGCT CGTAAAGCCT GATCGCGTGG GTGCTGTCCA TCTTGGCCAC
     3181 GTCAGCCAAG GCGTATTTGG TGAACTGTTT GGTGAGTTCC GTCAGGTACG GCAGCATGTC
     3241 TTTGGTGAAC CTGAGTTCTA CACGGCCCTC ACCCTCCCGG TAGATGATTG TTTGCACCCA
     3301 GCCGGTAATC ATCACACTCG GTCTTTTCCC CTTGCCATTG GGCTCTTGGG TTAACCGGAC
     3361 TTCCCGCCGT TTCAGGCGCA GGGCCGCTTC TTTGAGCTGG TTGTAGGAAG ATTCGATAGG
     3421 GACACCCGCC ATCGTCGCTA TGTCCTCCGC CGTCACTGAA TACATCACTT CATCGGTGAC
     3481 AGGCTCGCTC CTCTTCACCT GGCTAATACA GGCCAGAACG ATCCGCTGTT CCTGAACACT
     3541 GAGGCGATAC GCGGCCTCGA CCAGGGCATT GCTTTTGTAA ACCATTGGGG GTGAGGCCAC
     3601 GTTCGACATT CCTTGTGTAT AAGGGGACAC TGTATCTGCG TCCCACAATA CAACAAATCC
     3661 GTCCCTTTAC AACAACAAAT CCGTCCCTTC TTAACAACAA ATCCGTCCCT TAATGGCAAC
     3721 AAATCCGTCC CTTTTTAAAC TCTACAGGCC ACGGATTACG TGGCCTGTAG ACGTCCTAAA
     3781 AGGTTTAAAA GGGAAAAGGA AGAAAAGGGT GGAAACGCAA AAAACGCACC ACTACGTGGC
     3841 CCCGTTGGGG CCGCATTTGT GCCCCTGAAG GGGCGGGGGA GGCGTCTGGG CAATCCCCGT
     3901 TTTACCAGTC CCCTATCGCC GCCTGAGAGG GCGCAGGAAG CGAGTAATCA GGGTATCGAG
     3961 GCGGATTCAC CCTTGGCGTC CAACCAGCGG CACCAGCGGC GCCTGAGAGG GGCGCGCCCA
     4021 GCTGTCTAGG GCGGCGGATT TGTCCTACTC AGGAGAGCGT TCACCGACAA ACAACAGATA
     4081 AAACGAAAGG CCCAGTCTTT CGACTGAGCC TTTCGTTTTA TTTGATGCCT
//
